# Supplementary material for: Identification of ALEKSIN as a novel multi-IRF inhibitor of IRF- and STAT-mediated transcription in vascular inflammation and atherosclerosis
Source: Front Pharmacol. 2025 Jan 7;15:1471182. doi: 10.3389/fphar.2024.1471182 (PMC11747033; doi:10.3389/fphar.2024.1471182)
Supplement: Supplementary file 1 [file Table2.xlsx]

## Sheet: Sup Table S2
ENSEMBL	SYMBOL	HUMAN_SYMBOL	logFC HFD vs LFD	FC HDF vs LFD	adj.P.Val
ENSMUSG00000052353	Cemip	CEMIP	4.44268	21.746	0.000230597
ENSMUSG00000064246	Chil1	CHI3L1	4.42729	21.5152	0.000207394
ENSMUSG00000029304	Spp1	SPP1	4.41892	21.3908	9.84752e-05
ENSMUSG00000029819	Npy	NPY	4.36876	20.6599	0.00014007
ENSMUSG00000036853	Mcoln3	MCOLN3	4.35571	20.4739	0.000306115
ENSMUSG00000059003	Grin2a	GRIN2A	4.10203	17.1725	4.24124e-05
ENSMUSG00000034226	Rhov	RHOV	3.84802	14.4002	3.51457e-05
ENSMUSG00000029816	Gpnmb	GPNMB	3.73851	13.3476	0.000230597
ENSMUSG00000028262	Clca3a2	NA	3.72105	13.1871	5.5995e-05
ENSMUSG00000049723	Mmp12	MMP12	3.67698	12.7903	0.000145585
ENSMUSG00000028238	Atp6v0d2	ATP6V0D2	3.61124	12.2206	0.000203723
ENSMUSG00000031443	F7	F7	3.53865	11.6209	4.21938e-05
ENSMUSG00000015854	Cd5l	CD5L	3.50453	11.3493	0.0104752
ENSMUSG00000049719	Prss46	PRSS46P	3.46925	11.0751	0.000119691
ENSMUSG00000028327	Stra6l	NA	3.4105	10.6332	0.000134313
ENSMUSG00000040026	Saa3	NA	3.40792	10.6142	0.0091627
ENSMUSG00000050071	Bex1	BEX2	3.35239	10.2134	0.00149217
ENSMUSG00000050071	Bex1	BEX1	3.35239	10.2134	0.00149217
ENSMUSG00000079012	Serpina3m	SERPINA3	3.3259	10.0276	0.00139869
ENSMUSG00000086150	Bach2os	NA	3.31591	9.95838	0.000184777
ENSMUSG00000026822	Lcn2	LCN2	3.31153	9.92817	3.36999e-05
ENSMUSG00000030789	Itgax	ITGAX	3.25107	9.52074	3.51457e-05
ENSMUSG00000020017	Hal	HAL	3.17772	9.04875	0.000836658
ENSMUSG00000023992	Trem2	TREM2	3.16568	8.97354	5.24883e-05
ENSMUSG00000089942	Pira2	LILRA4	3.14321	8.83487	0.000534266
ENSMUSG00000017400	Stac2	STAC2	3.1055	8.60692	4.24124e-05
ENSMUSG00000026228	Htr2b	HTR2B	3.09431	8.54044	0.000364708
ENSMUSG00000025473	Adam8	ADAM8	3.05727	8.32393	3.51457e-05
ENSMUSG00000032013	Trim29	TRIM29	3.04872	8.2748	0.000532189
ENSMUSG00000030144	Clec4d	CLEC4D	3.04476	8.25208	3.5595e-05
ENSMUSG00000003882	Il7r	IL7R	3.01318	8.07339	3.51776e-05
ENSMUSG00000087149	Itih6	NA	2.96697	7.8189	0.0205218
ENSMUSG00000047798	Cd300lf	CD300LF	2.95278	7.74242	9.84752e-05
ENSMUSG00000079625	Tm4sf19	TM4SF19	2.92085	7.5729	0.00149217
ENSMUSG00000050335	Lgals3	LGALS3	2.87262	7.32392	3.36999e-05
ENSMUSG00000038642	Ctss	CTSS	2.853	7.225	7.76556e-05
ENSMUSG00000062082	Cd200r4	CD200R1L	2.84142	7.16727	0.00114602
ENSMUSG00000051048	P4ha3	P4HA3	2.83818	7.15117	0.00326838
ENSMUSG00000024737	Slc15a3	SLC15A3	2.78453	6.8901	3.07399e-05
ENSMUSG00000079293	Clec7a	CLEC7A	2.72758	6.62344	0.000597057
ENSMUSG00000046805	Mpeg1	MPEG1	2.72311	6.60295	0.000471541
ENSMUSG00000031438	Rnf128	RNF128	2.70952	6.54105	4.31204e-05
ENSMUSG00000050578	Mmp13	MMP13	2.70156	6.50506	0.00335437
ENSMUSG00000021091	Serpina3n	SERPINA3	2.68703	6.43987	0.000134139
ENSMUSG00000089929	Bcl2a1b	BCL2A1	2.68117	6.41377	0.000484038
ENSMUSG00000022408	Fam83f	FAM83F	2.68013	6.40915	0.000591421
ENSMUSG00000079445	B3gnt7	B3GNT7	2.67751	6.39749	0.00204109
ENSMUSG00000030162	Olr1	OLR1	2.67485	6.38574	0.00149217
ENSMUSG00000025746	Il6	IL6	2.65351	6.29197	0.0375509
ENSMUSG00000031780	Ccl17	CCL17	2.63764	6.22313	0.00659152
ENSMUSG00000026180	Cxcr2	CXCR2	2.63734	6.22182	0.000597057
ENSMUSG00000028362	Tnfsf8	TNFSF8	2.61039	6.1067	0.000850008
ENSMUSG00000027399	Il1a	IL1A	2.60769	6.09526	0.00275013
ENSMUSG00000024245	Tmem178	TMEM178A	2.60734	6.09379	0.00340783
ENSMUSG00000038179	Slamf7	SLAMF7	2.59551	6.04402	0.000532189
ENSMUSG00000006014	Prg4	PRG4	2.5893	6.01808	0.000529658
ENSMUSG00000025044	Msr1	MSR1	2.57688	5.96649	6.81022e-05
ENSMUSG00000112023	Lilrb4b	NA	2.54098	5.81986	8.15973e-05
ENSMUSG00000036641	Ccdc148	CCDC148	2.53357	5.79004	0.00548532
ENSMUSG00000018774	Cd68	CD68	2.53183	5.78306	2.64732e-05
ENSMUSG00000026981	Il1rn	IL1RN	2.52494	5.7555	0.000140902
ENSMUSG00000043157	Arl11	ARL11	2.51504	5.71615	3.9782e-05
ENSMUSG00000025877	Hk3	HK3	2.51441	5.71362	3.51776e-05
ENSMUSG00000102037	Bcl2a1a	BCL2A1	2.51432	5.71329	0.00287298
ENSMUSG00000020399	Havcr2	HAVCR2	2.50916	5.6929	0.000179001
ENSMUSG00000022534	Mefv	MEFV	2.48611	5.60267	0.000850008
ENSMUSG00000030117	Gdf3	GDF3	2.46486	5.52072	0.000116598
ENSMUSG00000038147	Cd84	CD84	2.46453	5.51947	0.00011476
ENSMUSG00000026437	Cdk18	CDK18	2.43006	5.38917	2.64732e-05
ENSMUSG00000040152	Thbs1	THBS1	2.42228	5.36018	0.000226505
ENSMUSG00000040133	Gpr176	GPR176	2.41383	5.32885	0.000480419
ENSMUSG00000044303	Cdkn2a	CDKN2A	2.39666	5.26584	0.00516865
ENSMUSG00000029371	Cxcl5	CXCL6	2.39401	5.25616	0.0040337
ENSMUSG00000071714	Csf2rb2	CSF2RB	2.37569	5.18983	5.63105e-05
ENSMUSG00000059089	Fcgr4	FCGR3B	2.36904	5.16598	0.000740938
ENSMUSG00000059089	Fcgr4	FCGR3A	2.36904	5.16598	0.000740938
ENSMUSG00000040809	Chil3	CHIA	2.36795	5.16205	0.0132804
ENSMUSG00000063193	Cd300lb	CD300LB	2.36109	5.13757	7.01534e-05
ENSMUSG00000026413	Pkp1	PKP1	2.34976	5.0974	0.00848485
ENSMUSG00000024672	Ms4a7	MS4A7	2.3427	5.07252	7.33954e-05
ENSMUSG00000005800	Mmp8	MMP8	2.33323	5.03934	0.000260563
ENSMUSG00000074417	Pira12	NA	2.29564	4.90971	0.00281328
ENSMUSG00000011008	Mcoln2	MCOLN2	2.29136	4.89516	0.00131868
ENSMUSG00000021175	Cdca7l	CDCA7L	2.27993	4.85654	0.000122877
ENSMUSG00000000982	Ccl3	CCL3	2.26996	4.82309	0.000550466
ENSMUSG00000033777	Tlr13	NA	2.26857	4.81845	0.000109388
ENSMUSG00000032122	Slc37a2	SLC37A2	2.26649	4.81152	3.51776e-05
ENSMUSG00000058952	Cfi	CFI	2.23214	4.69831	0.000823315
ENSMUSG00000026358	Rgs1	RGS1	2.21945	4.65715	0.0133997
ENSMUSG00000029915	Clec5a	CLEC5A	2.21635	4.64715	6.26181e-05
ENSMUSG00000069516	Lyz2	LYZ	2.20571	4.61302	5.86911e-05
ENSMUSG00000026994	Galnt3	GALNT3	2.20485	4.61027	0.00218306
ENSMUSG00000020120	Plek	PLEK	2.18461	4.54604	0.000101078
ENSMUSG00000001131	Timp1	TIMP1	2.18301	4.54102	0.000146389
ENSMUSG00000004707	Ly9	LY9	2.15532	4.45468	0.0005916
ENSMUSG00000031444	F10	F10	2.14704	4.42919	0.000361073
ENSMUSG00000086712	Mexis	NA	2.1458	4.42538	0.000241903
ENSMUSG00000069792	Wfdc17	NA	2.14089	4.41035	8.16258e-05
ENSMUSG00000044811	Cd300c2	CD300C	2.13756	4.40018	0.000210177
ENSMUSG00000030577	Cd22	CD22	2.13584	4.39493	0.000736792
ENSMUSG00000068196	Col8a1	COL8A1	2.13249	4.38473	0.000216213
ENSMUSG00000056054	S100a8	S100A8	2.11621	4.33553	0.00821643
ENSMUSG00000004885	Crabp2	CRABP2	2.11259	4.32467	0.000965586
ENSMUSG00000021624	Cd180	CD180	2.11037	4.31801	0.000312923
ENSMUSG00000024679	Ms4a6d	MS4A6A	2.1053	4.30287	0.000127006
ENSMUSG00000028864	Hgf	HGF	2.10433	4.29997	0.0041243
ENSMUSG00000024030	Abcg1	ABCG1	2.08956	4.25619	3.40447e-05
ENSMUSG00000095028	Sirpb1b	SIRPB1	2.07621	4.21697	0.0177777
ENSMUSG00000023349	Clec4n	CLEC6A	2.07405	4.21067	0.00224441
ENSMUSG00000040751	Lat2	LAT2	2.05017	4.14156	3.5595e-05
ENSMUSG00000112148	Lilrb4a	LILRB4	2.04149	4.1167	9.47512e-05
ENSMUSG00000040552	C3ar1	C3AR1	2.03071	4.08606	0.000323156
ENSMUSG00000034652	Cd300a	CD300A	2.02758	4.07721	0.000110511
ENSMUSG00000026866	Kynu	KYNU	2.02488	4.06957	0.0131434
ENSMUSG00000060470	Adgrg3	ADGRG3	2.02421	4.06768	0.000230597
ENSMUSG00000027737	Slc7a11	SLC7A11	2.0219	4.06117	0.00145295
ENSMUSG00000056071	S100a9	S100A9	2.02002	4.05589	0.00425358
ENSMUSG00000027533	Fabp5	FABP5	2.01448	4.04035	0.000151579
ENSMUSG00000018930	Ccl4	CCL4	2.01394	4.03884	0.00939148
ENSMUSG00000039057	Myo16	MYO16	2.00593	4.01647	0.00659152
ENSMUSG00000030579	Tyrobp	TYROBP	1.99434	3.98434	3.86228e-05
ENSMUSG00000081665	Pira1	NA	1.99165	3.97693	0.00790565
ENSMUSG00000061578	Ksr2	KSR2	1.98445	3.9571	0.0389511
ENSMUSG00000102418	Sh2d1b1	SH2D1B	1.97456	3.93009	0.000845562
ENSMUSG00000022439	Parvg	PARVG	1.97391	3.92832	3.36999e-05
ENSMUSG00000000290	Itgb2	ITGB2	1.97311	3.92613	0.000196262
ENSMUSG00000040747	Cd53	CD53	1.97291	3.9256	8.26952e-05
ENSMUSG00000070427	Il18bp	IL18BP	1.9639	3.90115	0.000613583
ENSMUSG00000054196	Cthrc1	CTHRC1	1.95745	3.88375	0.000355304
ENSMUSG00000020865	Abcc3	ABCC3	1.95682	3.88206	0.0003134
ENSMUSG00000021306	Gpr137b	GPR137B	1.9544	3.87554	5.63105e-05
ENSMUSG00000026271	Gpr35	GPR35	1.94525	3.85103	0.000184822
ENSMUSG00000042115	Klhdc8a	KLHDC8A	1.94484	3.84995	0.0187544
ENSMUSG00000023078	Cxcl13	CXCL13	1.93577	3.82581	0.00637099
ENSMUSG00000043613	Mmp3	MMP3	1.93029	3.81131	2.64732e-05
ENSMUSG00000055541	Lair1	LAIR1	1.93028	3.81128	0.000203723
ENSMUSG00000021477	Ctsl	CTSV	1.9252	3.7979	2.64732e-05
ENSMUSG00000068696	Gpr88	GPR88	1.92111	3.78714	0.00690731
ENSMUSG00000044206	Vsig4	VSIG4	1.90813	3.75323	0.00230721
ENSMUSG00000046623	Gjb4	GJB4	1.90762	3.75191	0.0049976
ENSMUSG00000028194	Ddah1	DDAH1	1.90476	3.74447	0.000230597
ENSMUSG00000071713	Csf2rb	CSF2RB	1.90065	3.73381	3.53547e-05
ENSMUSG00000045312	Lhfpl2	LHFPL2	1.89766	3.72608	0.000101078
ENSMUSG00000045382	Cxcr4	CXCR4	1.89086	3.70855	0.000403951
ENSMUSG00000021281	Tnfaip2	TNFAIP2	1.88995	3.70621	0.000143273
ENSMUSG00000045362	Tnfrsf26	NA	1.88815	3.70161	0.000522556
ENSMUSG00000024727	Trpm6	TRPM6	1.8878	3.70071	0.0105447
ENSMUSG00000074217	Misp3	MISP3	1.86662	3.64677	0.00750984
ENSMUSG00000030047	Arhgap25	ARHGAP25	1.8665	3.64646	3.51457e-05
ENSMUSG00000036330	Slc18a1	SLC18A1	1.8657	3.64445	0.0024858
ENSMUSG00000021998	Lcp1	LCP1	1.85279	3.61199	0.000314865
ENSMUSG00000021822	Plau	PLAU	1.84419	3.59051	8.16258e-05
ENSMUSG00000027004	Frzb	FRZB	1.84206	3.58522	0.000357531
ENSMUSG00000074677	Sirpb1c	SIRPB1	1.82773	3.54978	0.00708978
ENSMUSG00000018341	Il12rb2	IL12RB2	1.82194	3.53556	0.00359801
ENSMUSG00000028581	Laptm5	LAPTM5	1.82057	3.53221	0.000118487
ENSMUSG00000027698	Nceh1	NCEH1	1.81108	3.50905	0.000312923
ENSMUSG00000029919	Hpgds	HPGDS	1.81054	3.50774	0.0016403
ENSMUSG00000040061	Plcb2	PLCB2	1.80944	3.50506	0.000532189
ENSMUSG00000019876	Pkib	PKIB	1.80505	3.49441	0.003109
ENSMUSG00000026177	Slc11a1	SLC11A1	1.80483	3.49389	0.000124393
ENSMUSG00000009185	Ccl8	CCL8	1.80295	3.48933	0.0104579
ENSMUSG00000061132	Blnk	BLNK	1.80035	3.48306	0.000303818
ENSMUSG00000050967	Creg2	CREG2	1.79995	3.48209	0.0110401
ENSMUSG00000036905	C1qb	C1QB	1.79715	3.47532	3.07399e-05
ENSMUSG00000028351	Brinp1	BRINP1	1.79285	3.465	0.0101823
ENSMUSG00000037280	Galnt6	GALNT6	1.79149	3.46172	5.63105e-05
ENSMUSG00000064267	Hvcn1	HVCN1	1.78589	3.4483	0.000119691
ENSMUSG00000030142	Clec4e	CLEC4E	1.783	3.44141	0.0311687
ENSMUSG00000031827	Cotl1	COTL1	1.77788	3.42921	8.01463e-05
ENSMUSG00000042357	Gjb5	GJB5	1.76921	3.40867	0.000667996
ENSMUSG00000053318	Slamf8	SLAMF8	1.76473	3.39811	0.000265492
ENSMUSG00000027962	Vcam1	VCAM1	1.76138	3.39022	0.0015014
ENSMUSG00000062184	Hs6st2	HS6ST2	1.75964	3.38613	0.00169447
ENSMUSG00000024300	Myo1f	MYO1F	1.75768	3.38154	0.000106708
ENSMUSG00000022596	Slurp1	SLURP1	1.75379	3.37244	0.0113697
ENSMUSG00000067714	Lpar5	LPAR5	1.74607	3.35443	0.00215582
ENSMUSG00000020901	Pik3r5	PIK3R5	1.74519	3.3524	0.00150631
ENSMUSG00000069910	Spdl1	SPDL1	1.74142	3.34363	0.00157884
ENSMUSG00000045763	Basp1	BASP1	1.74059	3.34171	0.00210666
ENSMUSG00000050022	Amz1	AMZ1	1.73949	3.33917	0.000522556
ENSMUSG00000018920	Cxcl16	CXCL16	1.73009	3.31749	6.13614e-05
ENSMUSG00000022667	Cd200r1	CD200R1	1.72964	3.31645	0.00297888
ENSMUSG00000099974	Bcl2a1d	BCL2A1	1.72182	3.29852	0.00322126
ENSMUSG00000031266	Gla	GLA	1.71875	3.29152	3.07399e-05
ENSMUSG00000074813	Morrbid	NA	1.71255	3.27739	0.000529658
ENSMUSG00000026051	Ecrg4	ECRG4	1.71253	3.27735	0.0127597
ENSMUSG00000015340	Cybb	CYBB	1.7055	3.26143	0.000613583
ENSMUSG00000060131	Atp8b4	ATP8B4	1.70483	3.25991	0.000357531
ENSMUSG00000058715	Fcer1g	FCER1G	1.70152	3.25243	0.000372549
ENSMUSG00000070323	Mmp27	MMP27	1.69984	3.24865	0.00231615
ENSMUSG00000028459	Cd72	CD72	1.69623	3.24054	0.0107142
ENSMUSG00000023232	Serinc2	SERINC2	1.69351	3.23442	0.0187365
ENSMUSG00000027956	Tmem144	TMEM144	1.69325	3.23385	0.000203723
ENSMUSG00000028031	Dkk2	DKK2	1.69316	3.23364	0.00427262
ENSMUSG00000003363	Pld3	PLD3	1.68692	3.2197	2.64732e-05
ENSMUSG00000000204	Slfn4	SLFN12L	1.67909	3.20225	0.0286554
ENSMUSG00000000204	Slfn4	SLFN12	1.67909	3.20225	0.0286554
ENSMUSG00000059498	Fcgr3	FCGR2A	1.6714	3.18524	8.15973e-05
ENSMUSG00000056069	Otulinl	OTULINL	1.67059	3.18346	0.000441084
ENSMUSG00000019942	Cdk1	CDK1	1.67022	3.18263	0.000497063
ENSMUSG00000040613	Apobec1	APOBEC1	1.66785	3.17741	0.000104362
ENSMUSG00000036390	Gadd45a	GADD45A	1.66454	3.17012	0.000534004
ENSMUSG00000099398	Ms4a14	MS4A14	1.66206	3.16468	0.00414965
ENSMUSG00000032089	Il10ra	IL10RA	1.65654	3.1526	0.000595839
ENSMUSG00000022488	Nckap1l	NCKAP1L	1.65593	3.15126	0.000270801
ENSMUSG00000040522	Tlr8	TLR8	1.65572	3.15081	0.00799942
ENSMUSG00000037568	Vash2	VASH2	1.65347	3.14589	0.00554927
ENSMUSG00000004709	Cd244a	CD244	1.65293	3.14471	0.00335437
ENSMUSG00000031779	Ccl22	CCL22	1.64918	3.13656	0.0352063
ENSMUSG00000062585	Cnr2	CNR2	1.64815	3.13432	0.0016403
ENSMUSG00000035385	Ccl2	CCL2	1.64663	3.13102	0.00260205
ENSMUSG00000058818	Pirb	LILRB2	1.64176	3.12047	0.000535932
ENSMUSG00000058818	Pirb	LILRB1	1.64176	3.12047	0.000535932
ENSMUSG00000021190	Lgmn	LGMN	1.63121	3.09772	3.24105e-05
ENSMUSG00000021062	Rab15	RAB15	1.63101	3.09729	0.00138468
ENSMUSG00000015112	Slc25a13	SLC25A13	1.6304	3.09598	0.00592181
ENSMUSG00000023274	Cd4	CD4	1.63039	3.09597	0.00659152
ENSMUSG00000026807	Ak8	AK8	1.62967	3.09443	0.00598583
ENSMUSG00000050370	Ch25h	CH25H	1.62954	3.09414	0.0070252
ENSMUSG00000036896	C1qc	C1QC	1.6281	3.09106	4.24124e-05
ENSMUSG00000018927	Ccl6	CCL15	1.62737	3.08949	0.000640708
ENSMUSG00000018927	Ccl6	CCL23	1.62737	3.08949	0.000640708
ENSMUSG00000028874	Fgr	FGR	1.62572	3.08595	0.000661119
ENSMUSG00000036446	Lum	LUM	1.61955	3.07278	0.000108234
ENSMUSG00000027398	Il1b	IL1B	1.60728	3.04678	0.0116747
ENSMUSG00000042367	Gjb3	GJB3	1.60714	3.04648	0.0438612
ENSMUSG00000026480	Ncf2	NCF2	1.60292	3.03758	9.49964e-05
ENSMUSG00000028337	Coro2a	CORO2A	1.59366	3.01814	0.000891995
ENSMUSG00000042684	Npl	NPL	1.59281	3.01637	0.001999
ENSMUSG00000041515	Irf8	IRF8	1.58605	3.00225	0.000885355
ENSMUSG00000041707	Tmem273	TMEM273	1.5812	2.99218	0.000343564
ENSMUSG00000032322	Pstpip1	PSTPIP1	1.57673	2.98294	8.01463e-05
ENSMUSG00000032589	Bsn	BSN	1.57662	2.9827	0.0196527
ENSMUSG00000037902	Sirpa	SIRPA	1.57581	2.98104	0.000140902
ENSMUSG00000039396	Neil3	NEIL3	1.57506	2.97948	0.000633517
ENSMUSG00000021403	Serpinb9b	SERPINB9	1.57499	2.97933	0.0131434
ENSMUSG00000057135	Scimp	SCIMP	1.57278	2.97477	0.00114602
ENSMUSG00000024521	Pmaip1	PMAIP1	1.56982	2.96868	0.00139466
ENSMUSG00000089809	Rasgef1b	RASGEF1B	1.56804	2.96501	0.00204109
ENSMUSG00000047592	Nxpe5	NA	1.56786	2.96464	0.0122333
ENSMUSG00000004933	Matk	MATK	1.56518	2.95914	0.000109388
ENSMUSG00000026725	Tnn	TNN	1.56361	2.95592	0.0473059
ENSMUSG00000034116	Vav1	VAV1	1.55819	2.94484	0.00114602
ENSMUSG00000071715	Ncf4	NCF4	1.55262	2.9335	0.00183911
ENSMUSG00000059994	Fcrl1	FCRL1	1.55152	2.93126	0.0127597
ENSMUSG00000062380	Tubb3	TUBB3	1.54336	2.91472	0.00243726
ENSMUSG00000074785	Plxnc1	PLXNC1	1.53818	2.90429	0.00243726
ENSMUSG00000029086	Prom1	PROM1	1.53732	2.90254	0.00605404
ENSMUSG00000026582	Sele	SELE	1.53409	2.89605	0.0132804
ENSMUSG00000006403	Adamts4	ADAMTS4	1.53146	2.89077	0.00113696
ENSMUSG00000028599	Tnfrsf1b	TNFRSF1B	1.53024	2.88833	8.26952e-05
ENSMUSG00000052688	Rab7b	RAB7B	1.53014	2.88813	4.24124e-05
ENSMUSG00000024846	Cst6	CST6	1.52885	2.88556	0.0249408
ENSMUSG00000029553	Tfec	TFEC	1.5245	2.87688	0.00424039
ENSMUSG00000042489	Clspn	CLSPN	1.52324	2.87436	0.000357531
ENSMUSG00000053063	Clec12a	CLEC12A	1.52018	2.86828	0.00326838
ENSMUSG00000038508	Gdf15	GDF15	1.51997	2.86784	0.00957812
ENSMUSG00000070691	Runx3	RUNX3	1.519	2.86592	0.00100798
ENSMUSG00000024696	Lpxn	LPXN	1.51708	2.86212	0.000544317
ENSMUSG00000041481	Serpina3g	SERPINA3	1.51302	2.85407	0.0238587
ENSMUSG00000039774	Galnt12	GALNT12	1.51215	2.85236	0.00108753
ENSMUSG00000025534	Gusb	GUSB	1.51121	2.8505	2.64732e-05
ENSMUSG00000072621	Slfn10-ps	SLFN11	1.51054	2.84916	0.0159182
ENSMUSG00000078771	Evi2a	EVI2A	1.50633	2.84087	0.000522556
ENSMUSG00000036887	C1qa	C1QA	1.50499	2.83823	3.86228e-05
ENSMUSG00000005413	Hmox1	HMOX1	1.50148	2.83133	0.00204109
ENSMUSG00000028859	Csf3r	CSF3R	1.49955	2.82754	0.00222703
ENSMUSG00000034311	Kif4	KIF4A	1.49457	2.8178	0.00138468
ENSMUSG00000019122	Ccl9	CCL23	1.49082	2.81048	0.00114602
ENSMUSG00000045404	Kcnk13	KCNK13	1.48969	2.80829	0.000900264
ENSMUSG00000031778	Cx3cl1	CX3CL1	1.48953	2.80797	0.000503317
ENSMUSG00000022415	Syngr1	SYNGR1	1.48856	2.80608	0.00150631
ENSMUSG00000031387	Renbp	RENBP	1.48761	2.80423	3.36999e-05
ENSMUSG00000039062	Anpep	ANPEP	1.48601	2.80113	3.07399e-05
ENSMUSG00000028111	Ctsk	CTSK	1.48567	2.80048	3.86228e-05
ENSMUSG00000029217	Tec	TEC	1.48474	2.79866	0.000357531
ENSMUSG00000026012	Cd28	CD28	1.48447	2.79813	0.0335336
ENSMUSG00000078945	Naip2	NAIP	1.48153	2.79244	0.00104471
ENSMUSG00000037860	Aim2	AIM2	1.47221	2.77448	0.00234975
ENSMUSG00000026683	Nuf2	NUF2	1.46413	2.75896	0.00225534
ENSMUSG00000015880	Ncapg	NCAPG	1.46293	2.75668	0.0339444
ENSMUSG00000025017	Pik3ap1	PIK3AP1	1.46059	2.75221	0.00597187
ENSMUSG00000035004	Igsf6	IGSF6	1.45981	2.75072	0.00189661
ENSMUSG00000002111	Spi1	SPI1	1.45893	2.74904	0.00142026
ENSMUSG00000039981	Zc3h12d	ZC3H12D	1.45857	2.74835	0.0107167
ENSMUSG00000020330	Hmmr	HMMR	1.45818	2.74762	0.00130855
ENSMUSG00000042734	Ttc9	TTC9	1.45573	2.74296	0.0123871
ENSMUSG00000015355	Cd48	CD48	1.45283	2.73744	0.00114602
ENSMUSG00000056737	Capg	CAPG	1.45115	2.73427	2.64732e-05
ENSMUSG00000031849	Comp	COMP	1.44401	2.72075	0.00773007
ENSMUSG00000034266	Batf	BATF	1.4404	2.71397	0.00805913
ENSMUSG00000027315	Spint1	SPINT1	1.4397	2.71264	0.0173927
ENSMUSG00000017716	Birc5	BIRC5	1.43938	2.71204	9.47512e-05
ENSMUSG00000034641	Cd300ld	CD300LD	1.43803	2.70951	0.00149896
ENSMUSG00000026580	Selp	SELP	1.43739	2.7083	0.000497063
ENSMUSG00000040345	Arhgap9	ARHGAP9	1.4373	2.70814	7.18056e-05
ENSMUSG00000041836	Ptpre	PTPRE	1.43673	2.70706	0.00156216
ENSMUSG00000018008	Cyth4	CYTH4	1.43552	2.7048	0.000896541
ENSMUSG00000021720	Rnf180	RNF180	1.43156	2.69738	0.0103084
ENSMUSG00000040907	Atp1a3	ATP1A3	1.43074	2.69585	0.0029638
ENSMUSG00000027797	Dclk1	DCLK1	1.42308	2.68157	0.000850008
ENSMUSG00000024989	Cep55	CEP55	1.42303	2.68148	0.00124284
ENSMUSG00000025743	Sdc3	SDC3	1.42235	2.68021	6.31535e-05
ENSMUSG00000024885	Aldh3b1	ALDH3B1	1.42226	2.68005	6.04381e-05
ENSMUSG00000049866	Arl4c	ARL4C	1.4217	2.67901	8.01463e-05
ENSMUSG00000071068	Treml2	TREML2	1.41941	2.67476	0.00251771
ENSMUSG00000029925	Tbxas1	TBXAS1	1.41643	2.66925	0.00108272
ENSMUSG00000090124	Ugt1a7c	UGT1A9	1.41616	2.66875	0.00149217
ENSMUSG00000027859	Ngf	NGF	1.41418	2.66508	0.000909796
ENSMUSG00000015947	Fcgr1	FCGR1A	1.4083	2.65425	0.000642021
ENSMUSG00000029082	Bst1	BST1	1.40375	2.64589	0.00168278
ENSMUSG00000026579	F5	F5	1.39928	2.63771	0.0026481
ENSMUSG00000049404	Rarres1	RARRES1	1.3976	2.63463	0.00095308
ENSMUSG00000005233	Spc25	SPC25	1.3948	2.62953	0.000146389
ENSMUSG00000035561	Aldh1b1	ALDH1B1	1.39309	2.62641	0.0280084
ENSMUSG00000031762	Mt2	MT2A	1.39062	2.62192	0.0173927
ENSMUSG00000029084	Cd38	CD38	1.38891	2.61881	0.00351215
ENSMUSG00000023045	Soat2	SOAT2	1.38749	2.61622	0.0117928
ENSMUSG00000056529	Ptafr	PTAFR	1.38457	2.61094	0.003368
ENSMUSG00000026979	Psd4	PSD4	1.38447	2.61076	0.00225534
ENSMUSG00000028678	Kif2c	KIF2C	1.38404	2.60998	0.00215324
ENSMUSG00000017417	Plxdc1	PLXDC1	1.38318	2.60842	0.00450428
ENSMUSG00000038379	Ttk	TTK	1.37921	2.60125	0.047448
ENSMUSG00000007888	Crlf1	CRLF1	1.37905	2.60097	0.0452102
ENSMUSG00000086763	Plxna4os1	NA	1.37664	2.59662	0.0160764
ENSMUSG00000035273	Hpse	HPSE	1.37348	2.59094	0.00011476
ENSMUSG00000030223	Ptpro	PTPRO	1.37213	2.58853	0.00114602
ENSMUSG00000032020	Ubash3b	UBASH3B	1.37093	2.58636	0.00113935
ENSMUSG00000038811	Gngt2	GNGT2	1.36889	2.58272	0.000327144
ENSMUSG00000027832	Ptx3	PTX3	1.36525	2.57621	0.0137278
ENSMUSG00000021423	Ly86	LY86	1.36477	2.57534	0.00322126
ENSMUSG00000015396	Cd83	CD83	1.35434	2.55681	0.000363335
ENSMUSG00000031506	Ptpn7	PTPN7	1.35034	2.54973	0.000360923
ENSMUSG00000022952	Runx1	RUNX1	1.34776	2.54516	0.000997256
ENSMUSG00000006519	Cyba	CYBA	1.34682	2.54352	3.86228e-05
ENSMUSG00000022322	Shcbp1	SHCBP1	1.34343	2.53754	0.0022997
ENSMUSG00000049988	Lrrc25	LRRC25	1.3417	2.5345	0.00201467
ENSMUSG00000079419	Ms4a6c	MS4A6A	1.3362	2.52485	0.0068906
ENSMUSG00000006731	B4galnt1	B4GALNT1	1.33584	2.52423	0.000532189
ENSMUSG00000022181	C6	C6	1.33495	2.52267	0.0131434
ENSMUSG00000040528	Milr1	MILR1	1.33191	2.51736	0.00597187
ENSMUSG00000033192	Lpcat2	LPCAT2	1.32357	2.50285	0.00114602
ENSMUSG00000025491	Ifitm1	IFITM1	1.323	2.50186	0.00142059
ENSMUSG00000016024	Lbp	LBP	1.32112	2.49859	0.000363335
ENSMUSG00000079685	Ulbp1	ULBP1	1.3209	2.49822	0.0118156
ENSMUSG00000022033	Pbk	PBK	1.319	2.49493	0.012305
ENSMUSG00000026600	Soat1	SOAT1	1.3186	2.49423	0.00173176
ENSMUSG00000062382	Ftl1-ps1	FTL	1.31717	2.49177	0.000613583
ENSMUSG00000021451	Sema4d	SEMA4D	1.31626	2.49019	0.000890352
ENSMUSG00000049551	Fzd9	FZD9	1.31491	2.48786	0.0438612
ENSMUSG00000021886	Gpr65	GPR65	1.31014	2.47965	0.00598018
ENSMUSG00000026656	Fcgr2b	FCGR2B	1.30796	2.47592	0.00226173
ENSMUSG00000031662	Snx20	SNX20	1.3076	2.4753	0.00142059
ENSMUSG00000048234	Rnf149	RNF149	1.30094	2.46389	0.000314865
ENSMUSG00000033952	Aspm	ASPM	1.29867	2.46003	0.0269209
ENSMUSG00000020914	Top2a	TOP2A	1.29201	2.44868	0.00194854
ENSMUSG00000044827	Tlr1	TLR1	1.29139	2.44763	0.0487831
ENSMUSG00000037946	Fgd3	FGD3	1.29121	2.44734	0.00476582
ENSMUSG00000048163	Selplg	SELPLG	1.29095	2.44689	0.00100798
ENSMUSG00000003484	Cyp4f18	CYP4F3	1.29072	2.4465	0.000667996
ENSMUSG00000072620	Slfn2	SLFN12	1.29017	2.44557	0.000736792
ENSMUSG00000013707	Tnfaip8l2	TNFAIP8L2	1.288	2.44189	0.000372549
ENSMUSG00000021262	Evl	EVL	1.28771	2.44141	0.000363335
ENSMUSG00000031101	Sash3	SASH3	1.28233	2.43232	0.0020738
ENSMUSG00000030786	Itgam	ITGAM	1.28166	2.43119	0.0188484
ENSMUSG00000021384	Susd3	SUSD3	1.28144	2.43082	0.0177777
ENSMUSG00000015243	Abca1	ABCA1	1.27916	2.42697	0.00250457
ENSMUSG00000028931	Kcnab2	KCNAB2	1.27662	2.4227	0.00383099
ENSMUSG00000031934	Panx1	PANX1	1.2747	2.41949	0.00359801
ENSMUSG00000056130	Ticam2	TICAM2	1.27379	2.41796	0.0272764
ENSMUSG00000058755	Osm	OSM	1.27366	2.41774	0.0386502
ENSMUSG00000001020	S100a4	S100A4	1.27289	2.41644	0.00276237
ENSMUSG00000022500	Litaf	LITAF	1.27159	2.41427	7.14015e-05
ENSMUSG00000015027	Galns	GALNS	1.27028	2.41208	7.33954e-05
ENSMUSG00000007891	Ctsd	CTSD	1.26998	2.41158	3.07399e-05
ENSMUSG00000024965	Fermt3	FERMT3	1.26838	2.40892	0.000783296
ENSMUSG00000000682	Cd52	CD52	1.26796	2.40821	0.0217354
ENSMUSG00000046997	Spsb4	SPSB4	1.26684	2.40634	0.000100818
ENSMUSG00000024056	Ndc80	NDC80	1.26669	2.40609	0.00388738
ENSMUSG00000021457	Syk	SYK	1.26048	2.39576	0.00625829
ENSMUSG00000063506	Arhgap22	ARHGAP22	1.25742	2.39068	0.00537003
ENSMUSG00000048865	Arhgap30	ARHGAP30	1.24945	2.37751	0.00351215
ENSMUSG00000020143	Dock2	DOCK2	1.24488	2.37	0.00554296
ENSMUSG00000042759	Apobr	APOBR	1.24476	2.36979	0.000357531
ENSMUSG00000017754	Pltp	PLTP	1.24272	2.36645	0.000314865
ENSMUSG00000035373	Ccl7	CCL7	1.23268	2.35002	0.0350833
ENSMUSG00000037613	Tnfrsf23	NA	1.22978	2.34531	0.0003134
ENSMUSG00000025154	Arhgap19	ARHGAP19	1.22915	2.3443	0.00610935
ENSMUSG00000042724	Map3k9	MAP3K9	1.22886	2.34381	0.0247216
ENSMUSG00000066861	Oas1g	OAS1	1.22761	2.34178	0.00976744
ENSMUSG00000037544	Dlgap5	DLGAP5	1.22347	2.33508	0.00120831
ENSMUSG00000030708	Dnajb13	DNAJB13	1.22296	2.33426	0.0127597
ENSMUSG00000022494	Shisa9	SHISA9	1.22133	2.33162	0.0187365
ENSMUSG00000034854	Mfsd12	MFSD12	1.21646	2.32376	0.000117858
ENSMUSG00000052142	Rasal3	RASAL3	1.21542	2.32208	0.00142059
ENSMUSG00000038910	Plcl2	PLCL2	1.21334	2.31873	0.000151003
ENSMUSG00000021939	Ctsb	CTSB	1.2074	2.30921	0.000106518
ENSMUSG00000025804	Ccr1	CCR1	1.2045	2.30458	0.0483858
ENSMUSG00000044042	Fmn1	FMN1	1.20312	2.30237	0.0237461
ENSMUSG00000064065	Ipcef1	IPCEF1	1.20302	2.30221	0.0429569
ENSMUSG00000079227	Ccr5	CCR5	1.20259	2.30153	0.0166052
ENSMUSG00000024781	Lipa	LIPA	1.2023	2.30106	0.000736792
ENSMUSG00000026494	Kif26b	KIF26B	1.19772	2.29376	0.0206094
ENSMUSG00000020808	Pimreg	PIMREG	1.19669	2.29213	0.00782033
ENSMUSG00000035683	Melk	MELK	1.19218	2.28498	0.0439111
ENSMUSG00000064109	Hcst	HCST	1.18901	2.27996	0.0133145
ENSMUSG00000031264	Btk	BTK	1.18872	2.27951	0.00274751
ENSMUSG00000028755	Cda	CDA	1.18807	2.27848	0.0302922
ENSMUSG00000026605	Cenpf	CENPF	1.18749	2.27757	0.00659152
ENSMUSG00000048327	Ckap2l	CKAP2L	1.18684	2.27654	0.00587731
ENSMUSG00000009772	Nuak2	NUAK2	1.18542	2.2743	0.00222486
ENSMUSG00000073418	C4b	C4B	1.184	2.27205	0.00114602
ENSMUSG00000031304	Il2rg	IL2RG	1.18364	2.27148	0.000576109
ENSMUSG00000030346	Rad51ap1	RAD51AP1	1.18202	2.26895	0.013814
ENSMUSG00000005087	Cd44	CD44	1.18081	2.26704	0.00130674
ENSMUSG00000059326	Csf2ra	CSF2RA	1.1799	2.26561	0.000347118
ENSMUSG00000030745	Il21r	IL21R	1.17626	2.25991	0.0106699
ENSMUSG00000047534	Mis18bp1	MIS18BP1	1.17402	2.25639	0.00890417
ENSMUSG00000020592	Sdc1	SDC1	1.17214	2.25346	0.000361073
ENSMUSG00000030798	Cd37	CD37	1.17061	2.25107	0.00716812
ENSMUSG00000050107	Haspin	HASPIN	1.17053	2.25095	0.0373747
ENSMUSG00000006411	Nectin4	NECTIN4	1.16998	2.25009	0.0137017
ENSMUSG00000003812	Dnase2a	DNASE2	1.16971	2.24967	6.43064e-05
ENSMUSG00000027331	Knstrn	KNSTRN	1.1683	2.24747	0.0018222
ENSMUSG00000098112	Bin2	BIN2	1.1678	2.24669	0.00744942
ENSMUSG00000019810	Fuca2	FUCA2	1.16653	2.24472	0.000196262
ENSMUSG00000027035	Cers6	CERS6	1.16536	2.24289	0.00457721
ENSMUSG00000059900	Tmem40	TMEM40	1.16525	2.24272	0.0183558
ENSMUSG00000044162	Tnip3	TNIP3	1.16487	2.24214	0.00659626
ENSMUSG00000020340	Cyfip2	CYFIP2	1.15949	2.23379	0.00406352
ENSMUSG00000009687	Fxyd5	FXYD5	1.15881	2.23273	0.000122877
ENSMUSG00000046179	E2f8	E2F8	1.15786	2.23127	0.0247216
ENSMUSG00000021665	Hexb	HEXB	1.15337	2.22433	0.000110372
ENSMUSG00000031838	Ifi30	IFI30	1.15013	2.21934	0.000327144
ENSMUSG00000022372	Sla	SLA	1.15007	2.21924	0.0237461
ENSMUSG00000026288	Inpp5d	INPP5D	1.14616	2.21324	0.00145295
ENSMUSG00000074802	Gas2l3	GAS2L3	1.14454	2.21076	0.00491631
ENSMUSG00000041431	Ccnb1	CCNB1	1.14392	2.2098	0.000196262
ENSMUSG00000025355	Mmp19	MMP19	1.14383	2.20967	0.0043126
ENSMUSG00000118633	Ccl19-ps6	NA	1.14231	2.20735	0.0379213
ENSMUSG00000031004	Mki67	MKI67	1.1395	2.20304	0.00158215
ENSMUSG00000060063	Alox5ap	ALOX5AP	1.13779	2.20044	0.000311849
ENSMUSG00000032218	Ccnb2	CCNB2	1.13211	2.19179	0.0075816
ENSMUSG00000052776	Oas1a	OAS1	1.13189	2.19145	0.0109158
ENSMUSG00000049871	Nlrc3	NLRC3	1.13133	2.19061	0.00569125
ENSMUSG00000029299	Abcg3	ABCG2	1.12731	2.18451	0.0451989
ENSMUSG00000029771	Irf5	IRF5	1.12458	2.18038	0.00190033
ENSMUSG00000031165	Was	WAS	1.12427	2.17991	0.00527889
ENSMUSG00000002204	Napsa	NAPSA	1.12005	2.17355	0.0120113
ENSMUSG00000002020	Ltbp2	LTBP2	1.11827	2.17086	0.00295877
ENSMUSG00000026395	Ptprc	PTPRC	1.11733	2.16946	0.0118987
ENSMUSG00000036469	Marchf1	MARCHF1	1.11623	2.1678	0.0364424
ENSMUSG00000036067	Slc2a6	SLC2A6	1.11553	2.16675	0.0256328
ENSMUSG00000054520	Sh3bp2	SH3BP2	1.11436	2.16499	0.000390185
ENSMUSG00000032332	Col12a1	COL12A1	1.11284	2.16271	0.00303519
ENSMUSG00000000957	Mmp14	MMP14	1.11208	2.16158	4.24124e-05
ENSMUSG00000037217	Syn1	SYN1	1.11077	2.15961	0.00830908
ENSMUSG00000026928	Card9	CARD9	1.10985	2.15823	0.000900264
ENSMUSG00000031504	Rab20	RAB20	1.10966	2.15795	0.0016403
ENSMUSG00000036931	Nfkbid	NFKBID	1.10909	2.15709	0.0312546
ENSMUSG00000034714	Ttyh2	TTYH2	1.10875	2.15658	0.00084214
ENSMUSG00000028068	Iqgap3	IQGAP3	1.10851	2.15623	0.00622827
ENSMUSG00000030707	Coro1a	CORO1A	1.10697	2.15393	0.00592181
ENSMUSG00000004609	Cd33	CD33	1.10598	2.15245	0.0116812
ENSMUSG00000051242	Pcdhb9	PCDHB4	1.10568	2.15201	0.0030024
ENSMUSG00000040204	Pclaf	PCLAF	1.10476	2.15063	0.0177777
ENSMUSG00000074622	Mafb	MAFB	1.10456	2.15033	0.00121977
ENSMUSG00000023505	Cdca3	CDCA3	1.10369	2.14904	0.00189581
ENSMUSG00000052485	Tmem171	TMEM171	1.1009	2.14488	0.014304
ENSMUSG00000029923	Rab19	RAB19	1.09951	2.14282	0.015232
ENSMUSG00000049625	Tifab	TIFAB	1.09867	2.14157	0.00565161
ENSMUSG00000074476	Spc24	SPC24	1.0983	2.14102	0.0202779
ENSMUSG00000006398	Cdc20	CDC20	1.097	2.1391	0.00490022
ENSMUSG00000034786	Gpsm3	GPSM3	1.09318	2.13343	0.00129276
ENSMUSG00000047180	Neurl3	NEURL3	1.09189	2.13153	0.0100841
ENSMUSG00000034156	Tspoap1	TSPOAP1	1.09022	2.12906	0.0493556
ENSMUSG00000050708	Ftl1	FTL	1.08964	2.12822	7.76556e-05
ENSMUSG00000000958	Slc7a7	SLC7A7	1.08599	2.12283	0.000956084
ENSMUSG00000009292	Trpm2	TRPM2	1.08483	2.12113	0.0272764
ENSMUSG00000024644	Cndp2	CNDP2	1.08417	2.12015	3.5595e-05
ENSMUSG00000003779	Kif20a	KIF20A	1.08194	2.11689	0.00234975
ENSMUSG00000020407	Upp1	UPP1	1.08131	2.11595	0.0358162
ENSMUSG00000063727	Tnfrsf11b	TNFRSF11B	1.08117	2.11576	0.0445428
ENSMUSG00000022831	Hcls1	HCLS1	1.07774	2.11073	0.0049976
ENSMUSG00000032783	Troap	TROAP	1.0716	2.10177	0.0298434
ENSMUSG00000001750	Tcirg1	TCIRG1	1.06915	2.09819	0.000959957
ENSMUSG00000002699	Lcp2	LCP2	1.0677	2.09608	0.0196911
ENSMUSG00000040612	Ildr2	ILDR2	1.06763	2.09599	0.000646322
ENSMUSG00000051506	Wdfy4	WDFY4	1.06698	2.09504	0.0228321
ENSMUSG00000058099	Nfam1	NFAM1	1.06582	2.09336	0.0117928
ENSMUSG00000022148	Fyb	FYB1	1.06223	2.08816	0.0488056
ENSMUSG00000021596	Mctp1	MCTP1	1.0607	2.08594	0.0170078
ENSMUSG00000045328	Cenpe	CENPE	1.06014	2.08513	0.00121977
ENSMUSG00000023015	Racgap1	RACGAP1	1.05971	2.08452	0.00344098
ENSMUSG00000090231	Cfb	CFB	1.05806	2.08213	0.0261756
ENSMUSG00000021569	Trip13	TRIP13	1.05786	2.08183	0.0187049
ENSMUSG00000070390	Nlrp1b	NLRP1	1.05758	2.08143	0.0484036
ENSMUSG00000075122	Cd80	CD80	1.05128	2.07237	0.0413042
ENSMUSG00000021003	Galc	GALC	1.05056	2.07133	0.00548532
ENSMUSG00000020709	Adap2	ADAP2	1.0499	2.07039	0.00770543
ENSMUSG00000033685	Ucp2	UCP2	1.04905	2.06916	0.00195191
ENSMUSG00000004266	Ptpn6	PTPN6	1.04647	2.06547	0.0352901
ENSMUSG00000015950	Ncf1	NCF1	1.04587	2.06461	0.0177777
ENSMUSG00000041219	Arhgap11a	ARHGAP11A	1.0458	2.06451	0.00472011
ENSMUSG00000051498	Tlr6	TLR6	1.04463	2.06283	0.0177122
ENSMUSG00000020897	Aurkb	AURKB	1.04421	2.06223	0.0114099
ENSMUSG00000020437	Myo1g	MYO1G	1.0428	2.06022	0.0114586
ENSMUSG00000023913	Pla2g7	PLA2G7	1.04269	2.06006	0.0132804
ENSMUSG00000044583	Tlr7	TLR7	1.04029	2.05664	0.0243726
ENSMUSG00000038178	Slc43a2	SLC43A2	1.04021	2.05653	0.00371015
ENSMUSG00000053626	Tll1	TLL1	1.0389	2.05465	0.030264
ENSMUSG00000001128	Cfp	CFP	1.03177	2.04454	0.00204109
ENSMUSG00000032548	Slco2a1	SLCO2A1	1.03124	2.04379	0.0215518
ENSMUSG00000052384	Nrros	NRROS	1.0305	2.04274	0.00282479
ENSMUSG00000051439	Cd14	CD14	1.03044	2.04265	0.00959301
ENSMUSG00000026068	Il18rap	IL18RAP	1.03022	2.04234	0.031707
ENSMUSG00000021922	Itih4	ITIH4	1.02819	2.03947	0.000503317
ENSMUSG00000029810	Tmem176b	TMEM176B	1.02779	2.03889	0.00158215
ENSMUSG00000073490	Ifi207	IFI16	1.02572	2.03598	0.00826011
ENSMUSG00000053113	Socs3	SOCS3	1.02427	2.03394	0.0488056
ENSMUSG00000071203	Naip5	NAIP	1.02126	2.02969	0.0295201
ENSMUSG00000020101	Vsir	VSIR	1.01844	2.02573	0.000920105
ENSMUSG00000037375	Hhat	HHAT	1.01469	2.02047	0.0013206
ENSMUSG00000072082	Ccnf	CCNF	1.01404	2.01956	0.00876155
ENSMUSG00000030677	Kif22	KIF22	1.01232	2.01715	0.00145295
ENSMUSG00000023367	Tmem176a	TMEM176A	1.01001	2.01393	0.01133
ENSMUSG00000022246	Rai14	RAI14	1.00984	2.01368	0.00371015
ENSMUSG00000021322	Aoah	AOAH	1.00929	2.01291	0.0379284
ENSMUSG00000026193	Fn1	FN1	1.00586	2.00813	0.00361647
ENSMUSG00000026749	Nek6	NEK6	1.00443	2.00615	0.000965586
ENSMUSG00000017929	B4galt5	B4GALT5	0.996724	1.99546	0.00390425
ENSMUSG00000022305	Lrp12	LRP12	0.995257	1.99344	0.00194854
ENSMUSG00000002055	Spag5	SPAG5	0.991519	1.98828	0.020238
ENSMUSG00000061175	Fnip2	FNIP2	0.987026	1.98209	0.0128252
ENSMUSG00000033207	Mamdc2	MAMDC2	0.985299	1.97972	0.0287838
ENSMUSG00000034317	Trim59	TRIM59	0.985285	1.9797	0.0466128
ENSMUSG00000004207	Psap	PSAP	0.983284	1.97696	0.000363335
ENSMUSG00000068758	Il3ra	IL3RA	0.983104	1.97671	0.000714298
ENSMUSG00000029204	Rhoh	RHOH	0.98086	1.97364	0.0259128
ENSMUSG00000025855	Prkar1b	PRKAR1B	0.980001	1.97247	0.0111136
ENSMUSG00000040111	Gramd1b	GRAMD1B	0.979473	1.97175	0.0163726
ENSMUSG00000034947	Tmem106a	TMEM106A	0.977393	1.9689	0.000613583
ENSMUSG00000028583	Pdpn	PDPN	0.975285	1.96603	0.0018288
ENSMUSG00000042476	Abcb4	ABCB4	0.974685	1.96521	0.0131236
ENSMUSG00000040829	Zmynd15	ZMYND15	0.973611	1.96375	0.00629371
ENSMUSG00000017057	Il13ra1	IL13RA1	0.973402	1.96347	0.000965586
ENSMUSG00000032661	Oas3	OAS3	0.971506	1.96089	0.0499382
ENSMUSG00000030761	Myo7a	MYO7A	0.969643	1.95836	0.00175046
ENSMUSG00000049130	C5ar1	C5AR1	0.966394	1.95395	0.0217354
ENSMUSG00000038775	Vill	VILL	0.961084	1.94677	0.00335437
ENSMUSG00000022769	Sdf2l1	SDF2L1	0.960221	1.94561	0.0237911
ENSMUSG00000034593	Myo5a	MYO5A	0.959842	1.9451	0.0102553
ENSMUSG00000016256	Ctsz	CTSZ	0.958226	1.94292	7.33954e-05
ENSMUSG00000006273	Atp6v1b2	ATP6V1B2	0.957445	1.94187	0.00229508
ENSMUSG00000021483	Cdk20	CDK20	0.955892	1.93978	0.00304716
ENSMUSG00000054342	Kcnn4	KCNN4	0.953736	1.93688	0.0147632
ENSMUSG00000061666	Gdpd1	GDPD1	0.952339	1.93501	0.0147632
ENSMUSG00000036768	Kif15	KIF15	0.95048	1.93252	0.0139776
ENSMUSG00000029470	P2rx4	P2RX4	0.946456	1.92713	7.14015e-05
ENSMUSG00000022901	Cd86	CD86	0.946187	1.92677	0.0333124
ENSMUSG00000044258	Ctla2a	NA	0.945262	1.92554	0.0113574
ENSMUSG00000052942	Glis3	GLIS3	0.944655	1.92473	0.0296898
ENSMUSG00000047810	Ccdc88b	CCDC88B	0.943898	1.92372	0.00580684
ENSMUSG00000030208	Emp1	EMP1	0.943569	1.92328	0.00173176
ENSMUSG00000050592	Fam78a	FAM78A	0.939915	1.91841	0.0406942
ENSMUSG00000027469	Tpx2	TPX2	0.938209	1.91615	0.00278095
ENSMUSG00000027994	Mcub	MCUB	0.935489	1.91254	0.000965586
ENSMUSG00000036908	Unc93b1	UNC93B1	0.929721	1.90491	0.00617463
ENSMUSG00000030844	Rgs10	RGS10	0.928886	1.90381	0.000591421
ENSMUSG00000027715	Ccna2	CCNA2	0.924792	1.89841	0.0405538
ENSMUSG00000027381	Bcl2l11	BCL2L11	0.924665	1.89824	0.013554
ENSMUSG00000040713	Creg1	CREG1	0.923659	1.89692	0.000321596
ENSMUSG00000026430	Rassf5	RASSF5	0.923096	1.89618	0.00379293
ENSMUSG00000046223	Plaur	PLAUR	0.920436	1.89269	0.0118747
ENSMUSG00000042228	Lyn	LYN	0.91817	1.88972	0.0188519
ENSMUSG00000023947	Nfkbie	NFKBIE	0.917448	1.88877	0.00995118
ENSMUSG00000030867	Plk1	PLK1	0.911955	1.88159	0.0322028
ENSMUSG00000030793	Pycard	PYCARD	0.911813	1.88141	0.0173927
ENSMUSG00000003617	Cp	CP	0.911699	1.88126	0.00121977
ENSMUSG00000024349	Sting1	STING1	0.911469	1.88096	0.0029638
ENSMUSG00000024164	C3	C3	0.908255	1.87677	0.0277821
ENSMUSG00000032254	Kif23	KIF23	0.907838	1.87623	0.0070252
ENSMUSG00000074766	Ism1	ISM1	0.906846	1.87494	0.00909709
ENSMUSG00000039316	Rftn1	RFTN1	0.904894	1.87241	0.00322126
ENSMUSG00000045062	Pcdhb7	PCDHB4	0.904124	1.87141	0.0228321
ENSMUSG00000028278	Rragd	RRAGD	0.904045	1.87131	0.00843696
ENSMUSG00000027496	Aurka	AURKA	0.903794	1.87098	0.0122487
ENSMUSG00000036381	P2ry14	P2RY14	0.901872	1.86849	0.046842
ENSMUSG00000026622	Nek2	NEK2	0.898717	1.86441	0.0260244
ENSMUSG00000026956	Uap1l1	UAP1L1	0.898426	1.86403	0.000203723
ENSMUSG00000053475	Tnfaip6	TNFAIP6	0.897802	1.86323	0.0397708
ENSMUSG00000004446	Bid	BID	0.895633	1.86043	0.00580684
ENSMUSG00000044350	Lacc1	LACC1	0.890047	1.85324	0.0474023
ENSMUSG00000028873	Cdca8	CDCA8	0.889328	1.85231	0.0121188
ENSMUSG00000022468	Endou	ENDOU	0.889114	1.85204	0.047814
ENSMUSG00000026832	Cytip	CYTIP	0.884869	1.8466	0.043835
ENSMUSG00000018381	Abi3	ABI3	0.882965	1.84416	0.0240691
ENSMUSG00000003644	Rps6ka1	RPS6KA1	0.877018	1.83658	0.0269209
ENSMUSG00000026042	Col5a2	COL5A2	0.87297	1.83143	0.0104795
ENSMUSG00000050390	C77080	KIAA1522	0.871745	1.82987	0.00343907
ENSMUSG00000034613	Ppm1h	PPM1H	0.868906	1.82628	0.00435673
ENSMUSG00000024529	Lox	LOX	0.868842	1.8262	0.0313717
ENSMUSG00000039621	Prex1	PREX1	0.868084	1.82524	0.0170515
ENSMUSG00000033538	Casp4	CASP4	0.85909	1.81389	0.0152196
ENSMUSG00000030220	Arhgdib	ARHGDIB	0.856627	1.8108	0.0159182
ENSMUSG00000056888	Glipr1	GLIPR1	0.856013	1.81003	0.00750474
ENSMUSG00000025232	Hexa	HEXA	0.854931	1.80867	8.69816e-05
ENSMUSG00000019850	Tnfaip3	TNFAIP3	0.847553	1.79945	0.00690731
ENSMUSG00000031609	Sap30	SAP30	0.847424	1.79929	0.0075816
ENSMUSG00000066800	Rnasel	RNASEL	0.846556	1.7982	0.0281217
ENSMUSG00000039208	Metrnl	METRNL	0.844741	1.79594	0.00663173
ENSMUSG00000028843	Sh3bgrl3	SH3BGRL3	0.844218	1.79529	0.00130699
ENSMUSG00000032363	Adamts7	ADAMTS7	0.841404	1.79179	0.0435022
ENSMUSG00000058624	Gda	GDA	0.841208	1.79155	0.0103084
ENSMUSG00000076431	Sox4	SOX4	0.835499	1.78447	0.0214885
ENSMUSG00000048965	Mrgpre	MRGPRE	0.83242	1.78067	0.0295201
ENSMUSG00000026303	Mlph	MLPH	0.831663	1.77974	0.0474023
ENSMUSG00000031756	Cenpn	CENPN	0.829548	1.77713	0.042731
ENSMUSG00000031497	Tnfsf13b	TNFSF13B	0.826437	1.7733	0.00535809
ENSMUSG00000005054	Cstb	CSTB	0.82607	1.77285	0.000300743
ENSMUSG00000005142	Man2b1	MAN2B1	0.825917	1.77266	0.000441084
ENSMUSG00000050010	Shisa3	SHISA3	0.824642	1.7711	0.0261525
ENSMUSG00000070942	Il1rl2	IL1RL2	0.823991	1.7703	0.0233853
ENSMUSG00000047875	Gpr157	GPR157	0.821802	1.76761	0.0405336
ENSMUSG00000002297	Dbf4	DBF4	0.819331	1.76459	0.0233083
ENSMUSG00000051735	Rinl	RINL	0.815725	1.76018	0.0268695
ENSMUSG00000025227	Mfsd13a	MFSD13A	0.815677	1.76012	0.00592181
ENSMUSG00000039936	Pik3cd	PIK3CD	0.810328	1.75361	0.0217354
ENSMUSG00000020649	Rrm2	RRM2	0.809263	1.75232	0.00359801
ENSMUSG00000028364	Tnc	TNC	0.806604	1.74909	0.0287263
ENSMUSG00000043091	Tuba1c	TUBA1C	0.805625	1.7479	0.00477357
ENSMUSG00000036622	Atp13a2	ATP13A2	0.804993	1.74714	0.00271415
ENSMUSG00000036943	Rab8b	RAB8B	0.804969	1.74711	0.0110401
ENSMUSG00000019088	Dnase1l1	DNASE1L1	0.804381	1.7464	0.00231615
ENSMUSG00000041654	Slc39a11	SLC39A11	0.804092	1.74605	0.000845562
ENSMUSG00000024795	Kif20b	KIF20B	0.804021	1.74596	0.0402927
ENSMUSG00000024621	Csf1r	CSF1R	0.803666	1.74553	0.039171
ENSMUSG00000005107	Slc2a9	SLC2A9	0.802708	1.74437	0.0147696
ENSMUSG00000023064	Sncg	SNCG	0.802414	1.74402	0.0173927
ENSMUSG00000027995	Tlr2	TLR2	0.80191	1.74341	0.015232
ENSMUSG00000056413	Adap1	ADAP1	0.796147	1.73646	0.0159124
ENSMUSG00000019970	Sgk1	SGK1	0.795759	1.73599	0.0329393
ENSMUSG00000022037	Clu	CLU	0.793919	1.73378	0.0102821
ENSMUSG00000039206	Daglb	DAGLB	0.792454	1.73202	0.000965586
ENSMUSG00000020100	Slc29a3	SLC29A3	0.78889	1.72774	0.00935927
ENSMUSG00000022146	Osmr	OSMR	0.783727	1.72157	0.0272753
ENSMUSG00000037580	Gch1	GCH1	0.779003	1.71594	0.0110401
ENSMUSG00000037306	Man1c1	MAN1C1	0.774033	1.71004	0.00330245
ENSMUSG00000024663	Rab3il1	RAB3IL1	0.773474	1.70938	0.00913402
ENSMUSG00000024659	Anxa1	ANXA1	0.773469	1.70938	0.00906851
ENSMUSG00000060216	Arrb2	ARRB2	0.773431	1.70933	0.0226395
ENSMUSG00000022969	Il10rb	IL10RB	0.76867	1.7037	0.00272583
ENSMUSG00000026786	Apbb1ip	APBB1IP	0.767597	1.70243	0.0463063
ENSMUSG00000047407	Tgif1	TGIF1	0.767029	1.70176	0.00965488
ENSMUSG00000030605	Mfge8	MFGE8	0.766416	1.70104	0.0362637
ENSMUSG00000034708	Grn	GRN	0.765149	1.69955	0.000357531
ENSMUSG00000027506	Tpd52	TPD52	0.764021	1.69822	0.00210158
ENSMUSG00000046688	Tifa	TIFA	0.761198	1.6949	0.0103084
ENSMUSG00000053158	Fes	FES	0.759028	1.69235	0.0059831
ENSMUSG00000027540	Ptpn1	PTPN1	0.756582	1.68948	0.00231615
ENSMUSG00000027490	E2f1	E2F1	0.75333	1.68568	0.0474218
ENSMUSG00000020189	Osbpl8	OSBPL8	0.751389	1.68341	0.0411897
ENSMUSG00000023048	Prr13	PRR13	0.749715	1.68146	0.000640708
ENSMUSG00000046031	Calhm6	CALHM6	0.744718	1.67565	0.0469005
ENSMUSG00000034845	Plvap	PLVAP	0.743683	1.67444	0.00518939
ENSMUSG00000047945	Marcksl1	MARCKSL1	0.739369	1.66944	0.0244408
ENSMUSG00000079442	St6galnac4	ST6GALNAC4	0.736126	1.6657	0.00527889
ENSMUSG00000036611	Eepd1	EEPD1	0.735763	1.66528	0.017968
ENSMUSG00000033386	Frrs1	FRRS1	0.735144	1.66456	0.0203207
ENSMUSG00000067212	H2-T23	HLA-E	0.732248	1.66123	0.00139466
ENSMUSG00000070639	Lrrc8b	LRRC8B	0.73046	1.65917	0.0474023
ENSMUSG00000002257	Def6	DEF6	0.730326	1.65901	0.0162759
ENSMUSG00000035914	Cd276	CD276	0.730031	1.65867	0.0400457
ENSMUSG00000046711	Hmga1	HMGA1	0.725975	1.65402	0.00554296
ENSMUSG00000001517	Foxm1	FOXM1	0.725656	1.65365	0.0300944
ENSMUSG00000034205	Loxl2	LOXL2	0.725551	1.65353	0.0114012
ENSMUSG00000037405	Icam1	ICAM1	0.723493	1.65118	0.035339
ENSMUSG00000034906	Ncaph	NCAPH	0.722921	1.65052	0.0049976
ENSMUSG00000010307	Tmem86a	TMEM86A	0.720756	1.64805	0.0204292
ENSMUSG00000039616	Mocos	MOCOS	0.718123	1.64504	0.00124284
ENSMUSG00000036894	Rap2b	RAP2B	0.714114	1.64048	0.0350999
ENSMUSG00000048779	P2ry6	P2RY6	0.713163	1.63939	0.0145985
ENSMUSG00000023031	Cela1	CELA1	0.71306	1.63928	0.040311
ENSMUSG00000032220	Myo1e	MYO1E	0.71302	1.63923	0.0370068
ENSMUSG00000018171	Vmp1	VMP1	0.711969	1.63804	0.00447364
ENSMUSG00000046410	Kcnk6	KCNK6	0.708933	1.6346	0.00802191
ENSMUSG00000028480	Glipr2	GLIPR2	0.705463	1.63067	0.0127597
ENSMUSG00000032046	Abhd12	ABHD12	0.703765	1.62875	0.00172339
ENSMUSG00000025351	Cd63	CD63	0.702155	1.62693	0.0110401
ENSMUSG00000043008	Klhl6	KLHL6	0.689843	1.61311	0.0159124
ENSMUSG00000027423	Snx5	SNX5	0.68498	1.60768	0.00880306
ENSMUSG00000052087	Rgs14	RGS14	0.681592	1.60391	0.0438612
ENSMUSG00000078920	Ifi47	NA	0.68055	1.60275	0.0173363
ENSMUSG00000024818	Slc25a45	SLC25A45	0.679484	1.60157	0.0443762
ENSMUSG00000061353	Cxcl12	CXCL12	0.676668	1.59844	0.0272764
ENSMUSG00000032436	Cmtm7	CMTM7	0.675588	1.59725	0.00622827
ENSMUSG00000020077	Srgn	SRGN	0.674442	1.59598	0.0238402
ENSMUSG00000031740	Mmp2	MMP2	0.671663	1.59291	0.0165461
ENSMUSG00000034993	Vat1	VAT1	0.671407	1.59263	0.00913402
ENSMUSG00000057069	Ero1b	NA	0.670039	1.59112	0.0293132
ENSMUSG00000059456	Ptk2b	PTK2B	0.668702	1.58964	0.0159508
ENSMUSG00000029994	Anxa4	ANXA4	0.668619	1.58955	0.00351215
ENSMUSG00000029401	Rilpl2	RILPL2	0.668267	1.58916	0.00773007
ENSMUSG00000035891	Cerk	CERK	0.666767	1.58751	0.00830908
ENSMUSG00000029762	Akr1b8	AKR1B10	0.665508	1.58613	0.00146351
ENSMUSG00000022438	Parvb	PARVB	0.663102	1.58348	0.0249408
ENSMUSG00000038521	C1s1	C1S	0.66124	1.58144	0.0017517
ENSMUSG00000029560	Snx8	SNX8	0.658936	1.57892	0.00359159
ENSMUSG00000056124	B4galt6	B4GALT6	0.657797	1.57767	0.0335336
ENSMUSG00000024121	Atp6v0c	ATP6V0C	0.65492	1.57453	0.00587731
ENSMUSG00000045594	Glb1	GLB1	0.654571	1.57415	0.001999
ENSMUSG00000017760	Ctsa	CTSA	0.650627	1.56985	0.00172339
ENSMUSG00000040084	Bub1b	BUB1B	0.645703	1.5645	0.0470621
ENSMUSG00000045980	Tmem104	TMEM104	0.645316	1.56408	0.012242
ENSMUSG00000028744	Slc66a1	NA	0.644313	1.563	0.00957812
ENSMUSG00000055172	C1ra	C1R	0.641557	1.56001	0.00138122
ENSMUSG00000022295	Atp6v1c1	ATP6V1C1	0.63887	1.55711	0.00231748
ENSMUSG00000002603	Tgfb1	TGFB1	0.638869	1.55711	0.0214995
ENSMUSG00000028249	Sdcbp	SDCBP	0.636003	1.55402	0.0233936
ENSMUSG00000058486	Wdr91	WDR91	0.635836	1.55384	0.0432012
ENSMUSG00000020733	Slc9a3r1	SLC9A3R1	0.634538	1.55244	0.0320226
ENSMUSG00000024085	Man2a1	MAN2A1	0.631543	1.54922	0.0337786
ENSMUSG00000027611	Procr	PROCR	0.629068	1.54657	0.0265864
ENSMUSG00000031875	Cmtm3	CMTM3	0.628719	1.54619	0.00380884
ENSMUSG00000028048	Gba	GBA1	0.62864	1.54611	0.0054344
ENSMUSG00000041390	Mdfic	MDFIC	0.625407	1.54265	0.0294767
ENSMUSG00000011884	Gltp	GLTP	0.620472	1.53738	0.0228321
ENSMUSG00000001751	Naglu	NAGLU	0.61713	1.53382	0.0137278
ENSMUSG00000036833	Pnpla7	PNPLA7	0.615487	1.53208	0.0361923
ENSMUSG00000062753	Smim29	NA	0.609199	1.52541	0.0320202
ENSMUSG00000029175	Slc35f6	SLC35F6	0.609184	1.5254	0.00586049
ENSMUSG00000026317	Cln8	CLN8	0.603006	1.51888	0.00874511
ENSMUSG00000031903	Pla2g15	PLA2G15	0.598778	1.51443	0.0122487
ENSMUSG00000032754	Slc8b1	SLC8B1	0.596384	1.51192	0.0121188
ENSMUSG00000006589	Aprt	APRT	0.596119	1.51164	0.0297372
ENSMUSG00000040722	Scamp5	SCAMP5	0.595819	1.51133	0.0257668
ENSMUSG00000027208	Fgf7	FGF7	0.590356	1.50562	0.0397197
ENSMUSG00000039745	Htatip2	HTATIP2	0.589634	1.50486	0.0039732
ENSMUSG00000024660	Incenp	INCENP	0.58642	1.50152	0.0254151
ENSMUSG00000024538	Ppic	PPIC	0.585725	1.50079	0.0150102
ENSMUSG00000060147	Serpinb6a	SERPINB6	0.583131	1.4981	0.0152755
ENSMUSG00000010095	Slc3a2	SLC3A2	0.577262	1.49202	0.00264014
ENSMUSG00000026958	Dpp7	DPP7	0.572555	1.48716	0.0111128
ENSMUSG00000034707	Gns	GNS	0.571516	1.48608	0.00517934
ENSMUSG00000005410	Mcm5	MCM5	0.569755	1.48427	0.0443762
ENSMUSG00000061119	Prcp	PRCP	0.569709	1.48422	0.0251127
ENSMUSG00000025648	Pfkfb4	PFKFB4	0.564674	1.47905	0.0483858
ENSMUSG00000029119	Man2b2	MAN2B2	0.558604	1.47284	0.0306562
ENSMUSG00000026307	Scly	SCLY	0.556459	1.47066	0.00625829
ENSMUSG00000090213	Peds1	NA	0.552981	1.46711	0.024516
ENSMUSG00000027775	Mfsd1	MFSD1	0.551635	1.46575	0.0300944
ENSMUSG00000022489	Pde1b	PDE1B	0.549752	1.46383	0.0246172
ENSMUSG00000075602	Ly6a	NA	0.549097	1.46317	0.011958
ENSMUSG00000079523	Tmsb10	TMSB10	0.540936	1.45492	0.0373948
ENSMUSG00000023830	Igf2r	IGF2R	0.538641	1.4526	0.0395021
ENSMUSG00000073982	Rhog	RHOG	0.536589	1.45054	0.0438612
ENSMUSG00000008475	Arpc5	ARPC5	0.534355	1.44829	0.016944
ENSMUSG00000024661	Fth1	FTH1	0.533304	1.44724	0.0259484
ENSMUSG00000038650	Rnh1	RNH1	0.524899	1.43883	0.0264798
ENSMUSG00000032231	Anxa2	ANXA2	0.520636	1.43459	0.0474739
ENSMUSG00000030980	Knop1	KNOP1	0.511843	1.42587	0.0249408
ENSMUSG00000000594	Gm2a	GM2A	0.506064	1.42017	0.0257484
