# Supplementary material for: Identification of ALEKSIN as a novel multi-IRF inhibitor of IRF- and STAT-mediated transcription in vascular inflammation and atherosclerosis
Source: Front Pharmacol. 2025 Jan 7;15:1471182. doi: 10.3389/fphar.2024.1471182 (PMC11747033; doi:10.3389/fphar.2024.1471182)
Supplement: Supplementary file 2 [file Table3.xlsx]

## Sheet: Sup Table S3
ApoEKO MOUSE MODEL					IFNy+LPS TREATED HMEC
ENSEMBL	SYMBOL	FC_ApoEKO	adj.P.Val ApoEKO	motifs_ApoEKO	ENSEMBL	SYMBOL	FOLD CHANGE INFy+LPS vs UN	adj.P.Val INFy+LPS vs UN	RATIO ALEKSIN	RATIO STATTIC
ENSMUSG00000033213	AA467197	4.32705	0.000203723	GAS	ENSG00000166920	C15orf48	5.34252	8.07e-18	9.0104	4.71343
ENSMUSG00000006403	Adamts4	2.89077	0.00113696	GAS	ENSG00000158859	ADAMTS4	2.38989	3.87e-48	2.14988	4.87715
ENSMUSG00000017929	B4galt5	1.99546	0.00390425	GAS	ENSG00000158470	B4GALT5	2.57245	9.54e-154	2.87111	2.67144
ENSMUSG00000055172	C1ra	1.56001	0.00138122	GAS, ISRE	ENSG00000159403	C1R	5.92504	2.08e-298	5.30956	6.66276
ENSMUSG00000038521	C1s1	1.58144	0.0017517	GAS	ENSG00000182326	C1S	7.11647	1.16e-43	7.67987	7.58163
ENSMUSG00000024164	C3	1.87677	0.0277821	GAS	ENSG00000125730	C3	5.2293	3.88e-139	13.1068	12.5563
ENSMUSG00000073418	C4b	2.27205	0.00114602	GAS, NFkB	ENSG00000224389	C4B	14.1811	8.52e-51	13.3825	16.6408
ENSMUSG00000033538	Casp4	1.81389	0.0152196	GAS, NFkB	ENSG00000196954	CASP4	2.43187	5.62e-121	2.02671	2.35987
ENSMUSG00000035385	Ccl2	3.13102	0.00260204	GAS, ISRE, NFkB	ENSG00000108691	CCL2	22.433	0	43.9598	24.6796
ENSMUSG00000009185	Ccl8	3.48933	0.0104579	GAS, ISRE	ENSG00000108700	CCL8	3294.86	8.15e-304	245.855	3294.86
ENSMUSG00000090231	Cfb	2.08213	0.0261756	GAS, NFkB	ENSG00000243649	CFB	2.33302	0.000264559	2.57168	3.59685
ENSMUSG00000024644	Cndp2	2.12015	3.56e-05	GAS, ISRE	ENSG00000133313	CNDP2	2.18317	3.18e-114	2.25041	2.65017
ENSMUSG00000038642	Ctss	7.225	7.77e-05	GAS	ENSG00000163131	CTSS	10.7302	0	10.3294	13.3047
ENSMUSG00000031778	Cx3cl1	2.80797	0.000503317	GAS, ISRE	ENSG00000006210	CX3CL1	237.307	1.76e-26	237.307	237.307
ENSMUSG00000029371	Cxcl5	5.25616	0.0040337	NFkB	ENSG00000124875	CXCL6	9.45646	1.14e-55	15.9979	13.246
ENSMUSG00000059498	Fcgr3	3.18524	8.16e-05	GAS, NFkB	ENSG00000143226	FCGR2A	7.28426	9.24e-07	2.38608	7.2871
ENSMUSG00000067212	H2-T23	1.66123	0.00139466	ISRE	ENSG00000204592	HLA-E	2.90823	6.38e-225	1.70788	3.11847
ENSMUSG00000037405	Icam1	1.65118	0.035339	GAS, NFkB	ENSG00000090339	ICAM1	15.5821	1.58e-35	3.0602	10.5688
ENSMUSG00000073490	Ifi207	2.03598	0.00826011	GAS, ISRE	ENSG00000163565	IFI16	2.83025	2.1e-212	1.73969	2.63667
ENSMUSG00000025491	Ifitm1	2.50186	0.00142059	GAS, NFkB	ENSG00000185885	IFITM1	15.8454	0	4.91288	23.164
ENSMUSG00000070427	Il18bp	3.90115	0.000613583	NFkB	ENSG00000137496	IL18BP	55.0077	0	10.1381	58.895
ENSMUSG00000027399	Il1a	6.09526	0.00275013	GAS, NFkB	ENSG00000115008	IL1A	9.63219	7.31e-84	4.54264	9.25046
ENSMUSG00000068758	Il3ra	1.97671	0.000714298	GAS, ISRE, NFkB	ENSG00000185291	IL3RA	3.81991	8.14e-08	3.88689	5.10743
ENSMUSG00000025746	Il6	6.29197	0.0375509	GAS, ISRE, NFkB	ENSG00000136244	IL6	28.666	9.95e-12	51.8655	10.5544
ENSMUSG00000003882	Il7r	8.07339	3.52e-05	GAS	ENSG00000168685	IL7R	2.38337	4.54e-53	7.46137	3.83965
ENSMUSG00000041515	Irf8	3.00225	0.000885355	GAS, NFkB	ENSG00000140968	IRF8	32.4219	0	1.59782	5.97578
ENSMUSG00000022500	Litaf	2.41427	7.14e-05	GAS, ISRE, NFkB	ENSG00000189067	LITAF	2.08413	4.6e-107	2.7327	1.90275
ENSMUSG00000047180	Neurl3	2.13153	0.0100841	GAS, NFkB	ENSG00000163121	NEURL3	139.847	5.53e-85	14.2934	997.502
ENSMUSG00000023947	Nfkbie	1.88877	0.00995118	GAS, ISRE	ENSG00000146232	NFKBIE	2.95372	1.29e-109	2.95714	3.30756
ENSMUSG00000052776	Oas1a	2.19145	0.0109158	GAS, ISRE	ENSG00000089127	OAS1	9.44196	6.78e-226	4.84594	8.76416
ENSMUSG00000066861	Oas1g	2.34178	0.00976744	ISRE	ENSG00000089127	OAS1	9.44196	6.78e-226	4.84594	8.76416
ENSMUSG00000032661	Oas3	1.96089	0.0499382	ISRE	ENSG00000111331	OAS3	3.92326	0	2.89385	4.63657
ENSMUSG00000046223	Plaur	1.89269	0.0118747	GAS, ISRE	ENSG00000011422	PLAUR	2.48766	1.08e-97	2.22176	1.34221
ENSMUSG00000027832	Ptx3	2.57621	0.0137278	NFkB	ENSG00000163661	PTX3	7.2561	0	12.8493	13.9032
ENSMUSG00000022952	Runx1	2.54516	0.000997256	GAS, NFkB	ENSG00000159216	RUNX1	2.05809	9.94e-55	1.62986	1.39206
ENSMUSG00000054520	Sh3bp2	2.16499	0.000390185	GAS, ISRE	ENSG00000087266	SH3BP2	2.18625	5.01e-71	1.42487	2.18378
ENSMUSG00000053318	Slamf8	3.39811	0.000265492	GAS, ISRE, NFkB	ENSG00000158714	SLAMF8	170.893	2.33e-19	9.27425	170.893
ENSMUSG00000024737	Slc15a3	6.8901	3.07e-05	ISRE	ENSG00000110446	SLC15A3	3.91674	2.57e-209	4.25648	4.6925
ENSMUSG00000046688	Tifa	1.6949	0.0103084	GAS, NFkB	ENSG00000145365	TIFA	3.3603	7.47e-165	1.92425	5.25194
ENSMUSG00000021281	Tnfaip2	3.70621	0.000143273	GAS, ISRE, NFkB	ENSG00000185215	TNFAIP2	20.4153	0	70.8761	22.0681
ENSMUSG00000019850	Tnfaip3	1.79945	0.00690731	ISRE, NFkB	ENSG00000118503	TNFAIP3	19.3449	0	3.78883	32.0567
ENSMUSG00000053475	Tnfaip6	1.86323	0.0397708	GAS	ENSG00000123610	TNFAIP6	24.1725	2.24e-24	50.0051	34.6895
ENSMUSG00000028599	Tnfrsf1b	2.88833	8.27e-05	GAS, ISRE	ENSG00000028137	TNFRSF1B	2.35256	4.67e-102	2.00881	2.40621
ENSMUSG00000031497	Tnfsf13b	1.7733	0.00535809	ISRE	ENSG00000102524	TNFSF13B	60.3529	2.93e-22	5.46242	15.8583
ENSMUSG00000027962	Vcam1	3.39022	0.0015014	ISRE, NFkB	ENSG00000162692	VCAM1	35.2433	0	20.752	60.7491
ENSMUSG00000040829	Zmynd15	1.96375	0.00629371	GAS, ISRE, NFkB	ENSG00000141497	ZMYND15	2.6976	1.27e-21	1.92599	3.32862
