# Supplementary material for: Identification of ALEKSIN as a novel multi-IRF inhibitor of IRF- and STAT-mediated transcription in vascular inflammation and atherosclerosis
Source: Front Pharmacol. 2025 Jan 7;15:1471182. doi: 10.3389/fphar.2024.1471182 (PMC11747033; doi:10.3389/fphar.2024.1471182)
Supplement: Supplementary file 4 [file Table1.xlsx]

## Sheet: Sup Table S1
IFNy+LPS TREATED HMEC
ENSEMBL	SYMBOL	FOLD CHANGE INFy+LPS vs UN	adj.P.Val	FOLD CHANGE ALEKSIN vs UN	adj.P.Val	RATIO ALEKSIN	FOLD CHANGE STATTIC vs UN	adj.P.Val	RATIO STATTIC
ENSG00000129673	AANAT	5.52325	0.00051605	1.58929	0.525343	3.47529	1.37312	0.762471	4.02239
ENSG00000204427	ABHD16A	3.09116	4.72808e-07	1.83895	0.115626	1.68093	1.68173	0.124951	1.83808
ENSG00000129048	ACKR4	5.84036	5.61552e-08	1.20233	0.755753	4.85752	1.003	0.997994	5.82287
ENSG00000154930	ACSS1	2.42222	3.23601e-08	0.562617	0.00691349	4.30528	0.922254	0.861071	2.62642
ENSG00000158859	ADAMTS4	2.38989	3.86616e-48	1.11164	0.339508	2.14988	0.490018	5.8116e-07	4.87715
ENSG00000049192	ADAMTS6	2.02084	9.20718e-12	0.857446	0.438245	2.35682	1.03901	0.909865	1.94496
ENSG00000105963	ADAP1	2.28086	2.10765e-07	1.39084	0.103847	1.63991	1.49713	0.0963454	1.52348
ENSG00000160710	ADAR	2.1207	1.15778e-131	1.37014	2.15948e-08	1.5478	0.781213	0.0216935	2.71463
ENSG00000144843	ADPRH	3.24842	1.55145e-43	1.03443	0.827983	3.1403	0.74703	0.208464	4.34844
ENSG00000166452	AKIP1	2.1431	1.11946e-44	1.02857	0.799874	2.08356	1.3104	0.0234319	1.63545
ENSG00000073331	ALPK1	6.16284	6.01983e-32	1.74696	0.0208999	3.52776	1.13901	0.753721	5.41067
ENSG00000198796	ALPK2	2.57261	6.71587e-57	1.21432	0.214871	2.11856	1.06778	0.752518	2.40931
ENSG00000184675	AMER1	2.25998	1.80349e-12	0.503942	3.43154e-05	4.4846	0.822678	0.480164	2.7471
ENSG00000148677	ANKRD1	3.37127	2.6281e-129	0.830345	0.364171	4.06009	2.67765	2.34097e-15	1.25904
ENSG00000164236	ANKRD33B	2.8426	2.33692e-142	0.954491	0.596358	2.97813	1.10509	0.809505	2.57229
ENSG00000151572	ANO4	5.88038	6.52304e-42	0.850192	0.600702	6.91653	1.01519	0.96778	5.79241
ENSG00000177721	ANXA2R	2.55606	1.09411e-10	2.0756	1.42823e-05	1.23148	1.89654	0.00187047	1.34775
ENSG00000128394	APOBEC3F	2.51417	1.82643e-24	1.23639	0.104591	2.03348	0.855342	0.550543	2.93938
ENSG00000239713	APOBEC3G	3.19398	1.19708e-40	1.04126	0.805731	3.06742	1.32428	0.11704	2.41186
ENSG00000100342	APOL1	14.4587	0	1.41699	0.00739794	10.2038	0.772669	0.0887969	18.7127
ENSG00000128335	APOL2	13.4792	0	1.78657	0.000105169	7.54476	0.75583	0.00691943	17.8337
ENSG00000128284	APOL3	10.6745	0	1.87507	2.12756e-05	5.69284	0.963167	0.802635	11.0827
ENSG00000100336	APOL4	1582.09	0	70.8564	6.58164e-39	22.3282	5.32211	0.0306795	297.268
ENSG00000221963	APOL6	11.4505	0	9.0399	3.20271e-219	1.26666	1.20294	0.542264	9.5187
ENSG00000047365	ARAP2	2.03318	0.000699902	0.674774	0.262355	3.01313	0.896472	0.812695	2.26798
ENSG00000088756	ARHGAP28	2.00366	3.81288e-38	0.399467	2.52331e-16	5.01584	0.730797	0.0048142	2.74175
ENSG00000089820	ARHGAP4	4.88591	0.00239791	4.50256	0.00375526	1.08514	3.55334	0.0692184	1.37502
ENSG00000196843	ARID5A	2.49332	7.10564e-52	1.50321	0.000249947	1.65866	1.30125	0.103324	1.91609
ENSG00000150347	ARID5B	2.25395	2.98515e-102	0.670932	0.00253404	3.35943	1.41805	0.111237	1.58948
ENSG00000196503	ARL9	4.57378	4.34272e-07	1.23014	0.671922	3.71809	1.86411	0.210157	2.45359
ENSG00000029153	ARNTL2	2.11102	9.55562e-101	1.17983	0.0208504	1.78926	0.861802	0.179994	2.44955
ENSG00000128203	ASPHD2	2.66027	2.1112e-74	0.921142	0.396842	2.88801	0.889211	0.574847	2.99172
ENSG00000162772	ATF3	10.9347	5.06373e-12	5.20643	0.00471879	2.10023	4.6441	2.51234e-11	2.35454
ENSG00000142920	AZIN2	2.90387	6.989e-29	1.69401	1.45778e-05	1.7142	1.04668	0.879374	2.77437
ENSG00000169255	B3GALNT1	2.12532	1.21055e-19	0.875519	0.329883	2.4275	1.18648	0.411386	1.79128
ENSG00000158470	B4GALT5	2.57245	9.53511e-154	0.895977	0.122724	2.87111	0.962946	0.884151	2.67144
ENSG00000156273	BACH1	2.5471	5.85204e-172	1.8189	9.16647e-24	1.40035	1.79085	0.00734361	1.42229
ENSG00000030110	BAK1	2.6862	6.97436e-97	1.26845	0.00889803	2.11771	1.08151	0.595258	2.48375
ENSG00000168062	BATF2	41.4302	0	8.62707	1.09905e-51	4.80235	3.67215	1.34139e-10	11.2823
ENSG00000123685	BATF3	4.83779	9.06664e-82	1.22954	0.137135	3.93462	1.08905	0.710486	4.44222
ENSG00000105327	BBC3	2.22399	6.71347e-45	1.43079	2.8513e-05	1.55437	1.22957	0.734702	1.80876
ENSG00000137936	BCAR3	2.12481	2.1112e-74	1.10201	0.197792	1.92813	1.1352	0.756976	1.87175
ENSG00000140379	BCL2A1	31.5726	1.51928e-18	1.2643	0.826443	24.9725	1.08752	0.957705	29.0317
ENSG00000121380	BCL2L14	23.1208	3.66527e-13	0.9442	0.961258	24.4871	1.56474	0.741485	14.7761
ENSG00000069399	BCL3	4.03181	1.60548e-192	1.37682	4.35604e-06	2.92836	0.662788	0.00071043	6.08311
ENSG00000113916	BCL6	2.89286	8.5446e-71	4.2022	4.04972e-61	0.688415	1.0541	0.87925	2.7444
ENSG00000100739	BDKRB1	37.7084	1.90568e-22	3.54952	0.085038	10.6235	1.42064	0.798428	26.5433
ENSG00000168398	BDKRB2	4.00009	2.03462e-13	0.17573	1.52813e-05	22.7626	0.49838	0.0797668	8.02619
ENSG00000100290	BIK	2.25905	0.000281398	0.562873	0.0646966	4.01342	2.39371	0.0049371	0.943742
ENSG00000110330	BIRC2	2.11807	1.01983e-83	2.03243	3.66248e-27	1.04214	1.09989	0.435129	1.92572
ENSG00000023445	BIRC3	11.531	3.46831e-236	2.03442	9.26072e-10	5.66798	0.669484	0.0474717	17.2238
ENSG00000144857	BOC	2.928	2.13576e-06	1.13287	0.742243	2.58459	1.29582	0.604235	2.25957
ENSG00000130303	BST2	19.2714	1.56969e-299	1.10511	0.719174	17.4384	0.782537	0.35407	24.6268
ENSG00000026950	BTN3A1	2.38479	1.0642e-67	2.34109	2.75019e-38	1.01867	0.972457	0.878462	2.45234
ENSG00000111801	BTN3A3	2.69707	3.72335e-84	1.31371	0.000670575	2.05302	0.997839	0.991431	2.70291
ENSG00000167173	C15orf39	2.09908	1.1819e-44	0.790919	0.0147678	2.65398	1.40785	0.535145	1.49098
ENSG00000166920	C15orf48	5.34252	8.06599e-18	0.592928	0.180541	9.0104	1.13347	0.804495	4.71343
ENSG00000131943	C19orf12	2.93038	1.30168e-97	1.5577	2.16152e-08	1.88123	1.0424	0.805059	2.8112
ENSG00000159403	C1R	5.92504	2.07651e-298	1.11592	0.295731	5.30956	0.889277	0.571421	6.66276
ENSG00000139178	C1RL	2.07827	1.73989e-22	0.840145	0.171409	2.47371	0.679199	0.0592415	3.05989
ENSG00000182326	C1S	7.11647	1.15826e-43	0.926639	0.759069	7.67987	0.938647	0.910647	7.58163
ENSG00000166278	C2	8.21835	1.82783e-40	2.20293	0.000427425	3.73064	1.68214	0.098026	4.88564
ENSG00000258713	C20orf141	9.43498	2.06499e-06	2.04831	0.34138	4.60623	0.702319	0.795852	13.434
ENSG00000198535	C2CD4A	31.0416	7.27858e-138	1.10187	0.812539	28.1718	1.01029	0.989794	30.7253
ENSG00000205502	C2CD4B	6.92738	1.58026e-142	1.32335	0.276099	5.23474	0.837283	0.603729	8.27364
ENSG00000125730	C3	5.2293	3.87535e-139	0.398976	1.82308e-13	13.1068	0.41647	3.63116e-08	12.5563
ENSG00000244731	C4A	10.2537	5.78474e-32	0.615061	0.266003	16.671	0.620453	0.407916	16.5262
ENSG00000224389	C4B	14.1811	8.51879e-51	1.05968	0.897143	13.3825	0.852191	0.810785	16.6408
ENSG00000248713	C4orf54	7.75082	1.32101e-09	1.28385	0.68856	6.03715	1.92895	0.305912	4.01816
ENSG00000188112	C6orf132	2.32926	1.75278e-74	0.859838	0.0648613	2.70895	0.99407	0.973864	2.34315
ENSG00000185015	CA13	4.47076	2.97351e-49	1.51489	0.00961616	2.9512	0.931148	0.845963	4.80134
ENSG00000141837	CACNA1A	3.55033	8.85506e-09	0.82367	0.592557	4.31038	0.580325	0.245821	6.11783
ENSG00000100346	CACNA1I	26.5173	1.87672e-09	2.95057	0.283445	8.98717	0.972483	0.98945	27.2677
ENSG00000188820	CALHM6	84.4248	6.2749e-10	1	1	84.4248	1	1	84.4248
ENSG00000137752	CASP1	2.48547	5.49512e-51	0.799779	0.020006	3.10769	0.917126	0.654425	2.71006
ENSG00000003400	CASP10	2.20494	3.56369e-39	1.43835	0.000192198	1.53297	0.673053	0.0248488	3.27604
ENSG00000196954	CASP4	2.43187	5.62455e-121	1.19991	0.00880276	2.02671	1.03051	0.829228	2.35987
ENSG00000165806	CASP7	2.627	3.06545e-165	1.13925	0.0658666	2.30591	1.04025	0.780958	2.52535
ENSG00000166510	CCDC68	5.95286	3.35463e-97	2.35317	2.91828e-13	2.52972	1.08783	0.77322	5.47222
ENSG00000108691	CCL2	22.433	0	0.510307	3.96017e-23	43.9598	0.908971	0.689252	24.6796
ENSG00000115009	CCL20	113.109	4.62185e-94	0.100582	0.0593077	1124.55	1.02139	0.988767	110.74
ENSG00000271503	CCL5	6.94656	2.94641e-43	0.629946	0.082603	11.0272	0.530378	0.340913	13.0974
ENSG00000108688	CCL7	13.8568	2.67765e-66	0.875115	0.720965	15.8343	1.04836	0.93255	13.2177
ENSG00000108700	CCL8	3294.86	8.15429e-304	13.4016	0.0253903	245.855	1	1	3294.86
ENSG00000142871	CCN1	2.39826	1.79664e-07	2.48419	0.124241	0.96541	0.990173	0.972669	2.42206
ENSG00000110092	CCND1	2.43516	1.44282e-66	0.258306	1.05058e-51	9.4274	0.878655	0.798288	2.77146
ENSG00000120217	CD274	7.73205	0	4.13766	2.03012e-85	1.8687	2.43037	4.71124e-09	3.18142
ENSG00000004468	CD38	11.2658	1.06366e-27	0.43295	0.128272	26.021	0.81851	0.779832	13.7638
ENSG00000101017	CD40	10.8905	3.11297e-24	1.56354	0.358563	6.96526	0.924309	0.91885	11.7823
ENSG00000196776	CD47	3.2589	3.27541e-219	0.758972	0.000123818	4.29384	0.809531	0.0394815	4.02567
ENSG00000173762	CD7	18.613	2.0159e-10	0.540174	0.607215	34.4575	1.41692	0.798633	13.1362
ENSG00000019582	CD74	56.6357	0	0.78566	0.327093	72.0868	0.944025	0.872296	59.9938
ENSG00000112149	CD83	2.78134	3.33994e-24	2.00207	2.20106e-08	1.38923	1.57004	0.0233694	1.77151
ENSG00000158985	CDC42SE2	2.62647	5.02582e-142	1.56309	3.79345e-08	1.6803	1.23062	0.0762764	2.13427
ENSG00000163814	CDCP1	2.00836	1.1079e-96	1.03257	0.674112	1.94502	0.546514	2.81801e-10	3.67486
ENSG00000079385	CEACAM1	6.45684	8.43453e-57	1.31093	0.157513	4.92539	0.694107	0.220247	9.30237
ENSG00000172216	CEBPB	4.52775	7.67234e-299	2.06896	3.65819e-28	2.18842	1.54661	0.177972	2.92753
ENSG00000221869	CEBPD	5.08363	0	0.9244	0.376389	5.49938	0.839999	0.0960386	6.05195
ENSG00000243649	CFB	2.33302	0.000264559	0.907196	0.775575	2.57168	0.648627	0.385439	3.59685
ENSG00000003402	CFLAR	3.11862	1.44836e-190	1.01121	0.905437	3.08404	0.805969	0.0451773	3.8694
ENSG00000179583	CIITA	279.172	0	17.8248	8.31699e-29	15.662	0.934271	0.944304	298.813
ENSG00000114737	CISH	2.8007	1.81053e-05	6.41557	3.76529e-22	0.436547	9.25493	2.03395e-23	0.302617
ENSG00000179862	CITED4	2.78524	3.23659e-35	0.53598	1.48662e-06	5.19653	0.929951	0.825202	2.99504
ENSG00000163347	CLDN1	5.11884	5.79274e-231	0.579752	2.3145e-09	8.82936	0.712618	0.00544136	7.18315
ENSG00000110852	CLEC2B	2.80215	1.05445e-31	2.37835	7.66481e-13	1.17819	2.47783	0.000641391	1.13089
ENSG00000155962	CLIC2	209.085	1.93675e-23	26.696	0.00100407	7.83209	6.22963	0.245357	33.563
ENSG00000134326	CMPK2	56.8423	5.48427e-61	3.03504	0.0514378	18.7287	0.559444	0.635252	101.605
ENSG00000133313	CNDP2	2.18317	3.1799e-114	0.970124	0.725825	2.25041	0.823788	0.0609241	2.65017
ENSG00000158270	COLEC12	2.19984	2.41516e-43	0.316365	3.87402e-26	6.9535	0.66258	0.00145921	3.32011
ENSG00000088882	CPXM1	2.45133	9.22844e-40	0.955362	0.711976	2.56587	1.00015	1	2.45096
ENSG00000112297	CRYBG1	2.13799	1.49289e-55	0.821181	0.0717855	2.60355	0.873343	0.295184	2.44805
ENSG00000184371	CSF1	5.21139	0	3.31407	4.01666e-59	1.57251	1.39179	0.167353	3.74439
ENSG00000164400	CSF2	76.5992	9.0898e-116	1.53075	0.488526	50.0402	3.26207	0.0523864	23.4818
ENSG00000108342	CSF3	164.497	1.22139e-18	1	1	164.497	1	1	164.497
ENSG00000144655	CSRNP1	2.37379	4.67989e-72	0.750484	0.579428	3.16301	4.37341	5.05207e-26	0.542778
ENSG00000163131	CTSS	10.7302	0	1.0388	0.767747	10.3294	0.806493	0.154713	13.3047
ENSG00000006210	CX3CL1	237.307	1.76221e-26	1	1	237.307	1	1	237.307
ENSG00000163739	CXCL1	72.2135	0	1.56876	0.00692133	46.0323	1.25913	0.157661	57.3518
ENSG00000169245	CXCL10	10276.3	0	20.4983	3.28579e-07	501.327	2.47012	0.513821	4160.25
ENSG00000169248	CXCL11	1426.6	0	8.34613	0.00468873	170.929	3.16098	0.354906	451.316
ENSG00000081041	CXCL2	80.5661	0	11.2036	2.39461e-76	7.19112	1.45896	0.118427	55.2217
ENSG00000163734	CXCL3	29.2072	2.12315e-78	10.3667	1.93801e-21	2.81741	2.07991	0.232044	14.0425
ENSG00000163735	CXCL5	4.91233	2.76133e-52	0.832186	0.34113	5.90292	0.737598	0.241049	6.6599
ENSG00000124875	CXCL6	9.45646	1.13726e-55	0.591107	0.0906504	15.9979	0.713908	0.380347	13.246
ENSG00000169429	CXCL8	42.882	9.86699e-85	1.12963	0.750205	37.9611	1.31927	0.568863	32.5043
ENSG00000138755	CXCL9	2187.62	8.34204e-212	3.63358	0.339508	602.057	1	1	2187.62
ENSG00000083799	CYLD	2.36738	1.05794e-138	1.22978	0.00106364	1.92503	0.835621	0.126656	2.83308
ENSG00000035664	DAPK2	2.10928	5.20605e-08	1.30708	0.136807	1.61373	1.67932	0.0230867	1.25603
ENSG00000188215	DCUN1D3	2.02451	5.03529e-26	1.21711	0.0538064	1.66338	4.58083	8.86943e-24	0.441953
ENSG00000107201	DDX58	6.23339	0	1.02487	0.815435	6.08213	1.12662	0.563212	5.53284
ENSG00000137628	DDX60	5.16437	8.39024e-247	1.95426	2.73742e-11	2.64262	1.05569	0.737696	4.89196
ENSG00000181381	DDX60L	2.70784	2.34763e-76	1.08739	0.399893	2.49021	0.967515	0.843042	2.79876
ENSG00000166444	DENND2B	2.11766	1.21043e-75	0.799208	0.00111538	2.64969	0.834815	0.12189	2.53668
ENSG00000105339	DENND3	2.34385	7.53894e-72	1.27334	0.00130818	1.84071	1.01031	0.951803	2.31994
ENSG00000175084	DES	29.2828	4.98719e-148	1.10137	0.793817	26.5876	1.13918	0.78655	25.7052
ENSG00000182108	DEXI	3.47581	1.48643e-11	1.40309	0.204342	2.47726	1.18837	0.763752	2.92486
ENSG00000058866	DGKG	9.77872	1.11557e-06	0.647242	0.671922	15.1083	1.80208	0.565239	5.42635
ENSG00000108771	DHX58	3.8518	7.33619e-19	1.35642	0.203605	2.83968	1.76485	0.0284818	2.1825
ENSG00000198719	DLL1	3.18867	8.97678e-08	0.682471	0.344711	4.67225	2.14432	0.0170968	1.48704
ENSG00000123992	DNPEP	2.05178	1.62317e-61	0.817263	0.00885247	2.51055	0.987509	0.937991	2.07774
ENSG00000177990	DPY19L2	2.569	0.000107205	1.15052	0.677297	2.2329	1.49091	0.285172	1.72311
ENSG00000136048	DRAM1	3.79968	0	0.641751	5.50398e-08	5.9208	0.598338	3.41211e-08	6.35039
ENSG00000163840	DTX3L	5.39386	0	2.04456	2.48193e-21	2.63815	0.959854	0.813468	5.61946
ENSG00000143507	DUSP10	3.12397	3.11293e-17	1.67892	0.00271288	1.8607	3.36985	0.027011	0.927036
ENSG00000138166	DUSP5	2.48368	1.29347e-05	0.828458	0.761755	2.99796	5.24638	1.52747e-45	0.473409
ENSG00000151617	EDNRA	3.04413	2.95209e-38	0.960233	0.778463	3.1702	0.679136	0.0867621	4.48236
ENSG00000169242	EFNA1	3.89688	2.59203e-160	0.604627	2.57348e-08	6.44509	1.16143	0.284271	3.35524
ENSG00000110047	EHD1	2.40183	2.05035e-109	0.431206	9.91722e-41	5.57003	1.15262	0.691048	2.08379
ENSG00000255150	EID3	2.71859	3.98164e-15	1.00174	0.994052	2.71387	1.13533	0.724092	2.39453
ENSG00000163412	EIF4E3	2.18778	0.000930717	2.11271	0.0014647	1.03553	1.5397	0.189235	1.42091
ENSG00000163435	ELF3	47.4416	3.5279e-81	0.302121	0.119483	157.028	1.15668	0.867193	41.0152
ENSG00000171617	ENC1	2.10113	1.00248e-76	0.507512	8.52564e-12	4.14006	1.50023	0.145579	1.40053
ENSG00000129595	EPB41L4A	5.05683	0.000121328	0.807181	0.78024	6.2648	1.71742	0.490074	2.94444
ENSG00000133106	EPSTI1	9.03664	0	1.05976	0.636126	8.52708	1.01627	0.925409	8.89201
ENSG00000164283	ESM1	2.14717	3.80797e-08	0.82129	0.310639	2.61439	1.92545	0.357454	1.11515
ENSG00000134954	ETS1	3.22844	3.95157e-302	0.87445	0.125936	3.69196	1.16877	0.581579	2.76224
ENSG00000157557	ETS2	2.05179	2.09757e-80	0.463043	4.0038e-19	4.43111	1.97164	0.0300821	1.04065
ENSG00000139083	ETV6	2.16971	1.03191e-53	1.77605	2.44103e-16	1.22165	1.0204	0.918804	2.12632
ENSG00000010030	ETV7	25.711	0	8.68082	1.77693e-53	2.96182	0.78871	0.354756	32.5988
ENSG00000117525	F3	2.69431	2.95598e-34	1.10209	0.45763	2.44474	1.99255	0.00197382	1.35219
ENSG00000168309	FAM107A	10.4655	1.76317e-33	0.818111	0.651935	12.7923	0.541642	0.303076	19.3219
ENSG00000183615	FAM167B	2.46134	1.4194e-32	0.410152	2.80588e-11	6.00103	0.55385	0.00289708	4.44405
ENSG00000174749	FAM241A	2.16625	1.72677e-27	1.00123	0.993529	2.16358	1.13976	0.431826	1.90061
ENSG00000026103	FAS	4.60529	4.15534e-92	1.64887	4.43847e-06	2.79299	1.11522	0.64309	4.12948
ENSG00000116663	FBXO6	12.183	3.4486e-73	5.58009	9.62028e-16	2.18329	1.01941	0.968574	11.9511
ENSG00000143226	FCGR2A	7.28426	9.23508e-07	3.05281	0.031756	2.38608	0.999611	1	7.2871
ENSG00000138685	FGF2	2.87621	1.01224e-129	0.71265	2.96884e-06	4.03594	1.18507	0.218802	2.42703
ENSG00000138675	FGF5	2.19349	7.3201e-76	1.05688	0.587537	2.07544	0.758211	0.00895904	2.89299
ENSG00000142621	FHAD1	26.4806	8.87412e-33	4.68709	0.000549054	5.64969	2.65109	0.136601	9.98858
ENSG00000102755	FLT1	4.81211	3.6011e-103	1.08299	0.550127	4.44335	0.981772	0.940601	4.90145
ENSG00000175592	FOSL1	4.24547	6.20392e-263	0.763496	0.00955486	5.56057	5.94353	1.60126e-06	0.714302
ENSG00000075426	FOSL2	3.17483	1.0029e-283	0.995794	0.969266	3.18824	2.3527	3.62365e-16	1.34944
ENSG00000134363	FST	8.13102	2.27626e-173	0.44628	3.12763e-07	18.2195	0.816317	0.492275	9.96061
ENSG00000163251	FZD5	2.68084	1.71635e-44	1.78688	1.98622e-09	1.5003	0.821563	0.273134	3.2631
ENSG00000123689	G0S2	3.35113	2.51922e-15	0.65074	0.100136	5.14971	1.19026	0.611626	2.81547
ENSG00000117228	GBP1	66.7199	0	5.84885	7.16304e-74	11.4073	2.35382	5.85226e-10	28.3454
ENSG00000162645	GBP2	49.5095	7.74877e-68	4.89004	1.51392e-06	10.1246	2.17313	0.000257184	22.7825
ENSG00000117226	GBP3	6.50739	0	1.13885	0.0944863	5.71402	0.958611	0.769435	6.78836
ENSG00000162654	GBP4	2254.46	0	40.925	1.12324e-49	55.0878	0.976891	0.98358	2307.8
ENSG00000154451	GBP5	3643.71	0	161.961	9.98242e-17	22.4974	6.18783	0.247084	588.851
ENSG00000213512	GBP7	299.58	4.5306e-33	8.94394	0.0809276	33.4953	1	1	299.58
ENSG00000131979	GCH1	5.79997	0	1.05485	0.551672	5.49838	0.954746	0.798892	6.07489
ENSG00000168621	GDNF	2.27047	2.41307e-05	0.768006	0.373894	2.95632	1.25485	0.506073	1.80936
ENSG00000164949	GEM	2.18603	1.33811e-41	1.58887	6.84428e-08	1.37584	2.26118	0.115726	0.966765
ENSG00000106560	GIMAP2	3.32849	8.81113e-16	3.20306	6.91176e-13	1.03916	0.97018	0.954228	3.43079
ENSG00000133574	GIMAP4	13.578	0.000152237	1.61987	0.698224	8.38213	1.87946	0.689315	7.22443
ENSG00000133561	GIMAP6	3.72232	2.47344e-08	0.584862	0.175711	6.36444	0.876917	0.818832	4.24478
ENSG00000171115	GIMAP8	6.12856	0.00022953	0.0855835	0.0355877	71.6091	0.595627	0.682181	10.2893
ENSG00000183153	GJD3	9.69458	2.51199e-62	0.471832	0.0102686	20.5467	0.873734	0.750454	11.0956
ENSG00000135052	GOLM1	2.62826	1.5197e-175	1.0243	0.750649	2.56592	1.04641	0.713011	2.5117
ENSG00000170075	GPR37L1	32.2039	1.27184e-11	1.61955	0.698224	19.8845	2.89634	0.40368	11.1188
ENSG00000119714	GPR68	6.69062	6.79506e-09	1.59272	0.379815	4.20075	0.853237	0.858829	7.84146
ENSG00000167191	GPRC5B	2.2021	1.2303e-89	0.94672	0.571246	2.32603	1.10485	0.797461	1.99311
ENSG00000155324	GRAMD2B	2.25135	8.82987e-61	0.998281	0.988438	2.25523	1.92454	3.66969e-09	1.16981
ENSG00000186088	GSAP	3.05103	2.74884e-08	0.323205	0.000594241	9.43992	1.32691	0.466569	2.29934
ENSG00000140511	HAPLN3	29.1336	0	7.19579	3.67514e-38	4.0487	1.74431	0.0168172	16.7021
ENSG00000048052	HDAC9	3.29284	2.30538e-08	1.1994	0.569778	2.7454	0.593711	0.203091	5.5462
ENSG00000127311	HELB	3.19633	1.75183e-14	4.89952	2.47099e-26	0.652376	1.28873	0.508986	2.48021
ENSG00000130589	HELZ2	4.69817	0	3.06183	1.32205e-81	1.53443	0.944016	0.729902	4.97679
ENSG00000138642	HERC6	3.34833	3.55553e-28	0.964025	0.867321	3.47328	1.15154	0.57155	2.90771
ENSG00000095951	HIVEP1	2.56771	1.07923e-55	0.984689	0.935884	2.60763	0.684741	0.00149165	3.74989
ENSG00000010818	HIVEP2	3.04082	6.61854e-165	1.26022	0.00437541	2.41292	0.618467	0.000555135	4.9167
ENSG00000204257	HLA-DMA	2.70793	1.22634e-05	1.25392	0.475758	2.15957	1.43526	0.340913	1.88672
ENSG00000204252	HLA-DOA	3.55812	0.00177996	1.03006	0.964164	3.45428	0.736915	0.729902	4.8284
ENSG00000241106	HLA-DOB	86.5974	4.17932e-32	2.20204	0.474701	39.3261	3.46493	0.309059	24.9926
ENSG00000231389	HLA-DPA1	36.2427	4.47709e-13	0.926338	0.957756	39.1247	0.247905	0.406478	146.196
ENSG00000204287	HLA-DRA	32.6359	2.39785e-19	0.149869	0.137543	217.763	0.152875	0.233573	213.481
ENSG00000196126	HLA-DRB1	94.872	4.51111e-11	1	1	94.872	1	1	94.872
ENSG00000204592	HLA-E	2.90823	6.38028e-225	1.70283	4.56888e-10	1.70788	0.932584	0.663798	3.11847
ENSG00000204642	HLA-F	2.39243	1.74316e-49	1.11336	0.306193	2.14883	0.916694	0.594012	2.60984
ENSG00000183644	HOATZ	4.5373	8.56992e-06	0.665746	0.49811	6.81536	1.02267	0.98135	4.43672
ENSG00000226742	HSBP1L1	2.13449	4.44981e-33	1.74731	8.72049e-09	1.22159	1.19977	0.29	1.77909
ENSG00000090339	ICAM1	15.5821	1.57518e-35	5.09185	2.83538e-05	3.0602	1.47434	0.191916	10.5688
ENSG00000131203	IDO1	502.746	7.87421e-54	1	1	502.746	1	1	502.746
ENSG00000163565	IFI16	2.83025	2.10016e-212	1.62687	9.4861e-10	1.73969	1.07342	0.586096	2.63667
ENSG00000165949	IFI27	5.86522	1.67802e-50	0.752544	0.234945	7.79386	0.84753	0.612669	6.92037
ENSG00000068079	IFI35	5.18506	0	0.803053	0.0150162	6.45669	1.25669	0.0398906	4.12597
ENSG00000137965	IFI44	7.57003	1.38451e-66	1.46758	0.0990572	5.15817	0.691171	0.209254	10.9525
ENSG00000137959	IFI44L	79.0144	3.74445e-29	1.61987	0.698224	48.7781	4.59694	0.157146	17.1885
ENSG00000126709	IFI6	2.59258	3.31648e-141	0.928474	0.371879	2.7923	0.989011	0.943206	2.62139
ENSG00000115267	IFIH1	7.63662	1.16988e-221	3.6647	1.5192e-44	2.08383	0.974499	0.914076	7.83646
ENSG00000185745	IFIT1	3.30423	1.18316e-109	0.843369	0.10255	3.9179	0.838916	0.229085	3.93869
ENSG00000119922	IFIT2	14.4853	0	1.62174	5.48794e-09	8.93192	0.924472	0.826729	15.6687
ENSG00000119917	IFIT3	16.8053	0	2.00238	2.62819e-20	8.39268	0.713255	0.000835575	23.5615
ENSG00000152778	IFIT5	5.8773	0	1.63145	2.02557e-08	3.6025	0.545985	7.74495e-07	10.7646
ENSG00000185885	IFITM1	15.8454	0	3.22528	1.63981e-27	4.91288	0.684055	0.0352042	23.164
ENSG00000159110	IFNAR2	2.77096	4.27181e-12	0.893808	0.633169	3.10017	1.27141	0.370755	2.17944
ENSG00000030419	IKZF2	2.4366	5.67278e-08	0.992472	0.976583	2.45508	1.3863	0.223704	1.75762
ENSG00000168811	IL12A	3.96018	1.31796e-19	3.65252	1.5729e-15	1.08423	1.8525	0.0284101	2.13775
ENSG00000096996	IL12RB1	3.96582	8.89005e-11	0.537825	0.0905509	7.37382	0.67731	0.409838	5.85525
ENSG00000164136	IL15	3.84119	2.11422e-57	1.53907	0.000185046	2.49578	0.851928	0.490608	4.50882
ENSG00000134470	IL15RA	5.68782	2.06219e-160	1.12404	0.428053	5.06015	0.813737	0.273562	6.98975
ENSG00000137496	IL18BP	55.0077	0	5.42586	3.60611e-19	10.1381	0.933996	0.857643	58.895
ENSG00000115008	IL1A	9.63219	7.3097e-84	2.12039	4.83908e-05	4.54264	1.04127	0.93485	9.25046
ENSG00000125538	IL1B	9.73727	0	0.64821	0.00269416	15.0218	0.473215	3.5598e-07	20.5768
ENSG00000164509	IL31RA	7.77298	2.37463e-18	1.08106	0.877717	7.19017	1.42029	0.568981	5.47283
ENSG00000008517	IL32	9.31367	6.03224e-56	1.19878	0.0184597	7.76926	0.778182	0.0124821	11.9685
ENSG00000185291	IL3RA	3.81991	8.14236e-08	0.982767	0.969913	3.88689	0.747913	0.62144	5.10743
ENSG00000104951	IL4I1	4.75915	5.28852e-28	1.10532	0.706851	4.30566	0.617697	0.126235	7.70467
ENSG00000077238	IL4R	2.05809	4.67755e-71	1.21566	0.00523181	1.69298	0.75016	0.00474	2.74353
ENSG00000136244	IL6	28.666	9.95409e-12	0.552698	0.033688	51.8655	2.71603	1.92176e-05	10.5544
ENSG00000104432	IL7	14.1391	2.80759e-18	1.22771	0.767996	11.5167	0.666084	0.689827	21.2272
ENSG00000168685	IL7R	2.38337	4.53655e-53	0.319428	5.78212e-27	7.46137	0.620725	0.000158165	3.83965
ENSG00000122641	INHBA	2.04864	5.84227e-12	0.839155	0.243981	2.44131	1.8168	0.0139922	1.12761
ENSG00000134070	IRAK2	3.99594	1.64876e-151	1.61419	3.30477e-07	2.4755	1.58852	0.402013	2.51551
ENSG00000125347	IRF1	34.7025	0	22.2638	0	1.5587	10.4306	9.99143e-152	3.32698
ENSG00000168310	IRF2	3.39103	1.30458e-241	1.1442	0.0901903	2.96368	0.611959	1.74995e-06	5.54128
ENSG00000185507	IRF7	2.75759	5.48457e-72	2.02273	1.17833e-13	1.3633	1.41248	0.0118667	1.95231
ENSG00000140968	IRF8	32.4219	0	20.2914	1.10286e-235	1.59782	5.42555	0.00154204	5.97578
ENSG00000213928	IRF9	3.77684	0.000985994	5.47122	1.45216e-06	0.69031	2.67575	0.0584139	1.41151
ENSG00000187608	ISG15	5.63824	0	1.07385	0.543014	5.2505	0.929139	0.57155	6.06824
ENSG00000172183	ISG20	4.25511	8.68363e-184	0.872107	0.262882	4.87911	0.754145	0.0502591	5.6423
ENSG00000005844	ITGAL	5.33468	4.60749e-05	1.97588	0.215185	2.6999	1.39763	0.694627	3.81696
ENSG00000113263	ITK	123.954	3.05094e-14	3.63358	0.339508	34.1136	1	1	123.954
ENSG00000096968	JAK2	5.26469	1.46562e-256	0.808361	0.0312542	6.5128	0.742165	0.02444	7.0937
ENSG00000105639	JAK3	2.89591	0.000222199	1.9735	0.0290688	1.4674	1.02327	0.970675	2.83006
ENSG00000178342	KCNG2	5.96785	1.06408e-06	0.686103	0.594746	8.69818	0.695854	0.70373	8.5763
ENSG00000157551	KCNJ15	2.22704	7.25879e-05	0.345412	0.00068768	6.4475	2.00918	0.0319676	1.10843
ENSG00000123700	KCNJ2	3.89571	0.00286297	0.203503	0.0721947	19.1433	2.18522	0.288783	1.78276
ENSG00000128052	KDR	2.1422	1.07544e-19	1.65002	3.91326e-05	1.29828	1.06604	0.873679	2.00949
ENSG00000235750	KIAA0040	6.74053	1.75282e-14	0.537986	0.217466	12.5292	0.808025	0.784495	8.34198
ENSG00000120549	KIAA1217	4.30771	5.40274e-163	0.607807	3.84202e-05	7.0873	0.533117	2.05224e-05	8.08023
ENSG00000155090	KLF10	2.56765	1.02377e-05	0.458145	0.0628167	5.60444	7.29998	7.86894e-35	0.351733
ENSG00000136826	KLF4	14.8648	3.60252e-16	4.84383	8.98951e-41	3.06882	7.53697	2.43485e-49	1.97226
ENSG00000067082	KLF6	2.87017	2.50462e-18	0.971241	0.941657	2.95515	2.00264	1.45099e-17	1.43319
ENSG00000183762	KREMEN1	3.48886	3.13051e-92	2.70148	1.68363e-26	1.29146	0.964237	0.844353	3.61827
ENSG00000128422	KRT17	4.15045	4.85597e-43	1.35725	0.0901902	3.05798	0.674785	0.185139	6.15077
ENSG00000126790	L3HYPDH	2.26257	4.25621e-22	0.363072	1.19886e-12	6.23172	0.931516	0.762748	2.42891
ENSG00000103642	LACTB	3.34877	1.38534e-257	1.78034	3.08405e-20	1.88097	0.876928	0.291278	3.81875
ENSG00000159166	LAD1	5.4926	0.000139267	0.960894	0.962618	5.71613	1.63518	0.575664	3.35901
ENSG00000078081	LAMP3	3.01744	6.16858e-49	1.24433	0.0708098	2.42496	0.647807	0.00479872	4.65793
ENSG00000002549	LAP3	11.3072	4.90815e-61	1.30026	0.266485	8.69608	1.03136	0.879374	10.9633
ENSG00000204381	LAYN	2.09417	3.70968e-80	0.895129	0.133285	2.33952	1.11354	0.398602	1.88065
ENSG00000168961	LGALS9	6.68408	2.76691e-20	1.12282	0.773594	5.95292	0.643391	0.434881	10.3888
ENSG00000128342	LIF	7.27321	2.12589e-127	1.04177	0.82015	6.98158	2.07223	0.0122879	3.50985
ENSG00000050405	LIMA1	2.05446	2.44137e-122	1.01479	0.834993	2.02453	1.2978	0.0508624	1.58303
ENSG00000189067	LITAF	2.08413	4.60225e-107	0.762661	6.52237e-05	2.7327	1.09533	0.553647	1.90275
ENSG00000130224	LRCH2	34.897	1.29964e-12	5.6893	0.0369416	6.13379	4.14236	0.209978	8.42441
ENSG00000137507	LRRC32	3.79795	5.96529e-59	1.25409	0.0703201	3.02846	0.830588	0.420736	4.57261
ENSG00000125872	LRRN4	5.31985	2.21665e-08	0.437286	0.155103	12.1656	0.477558	0.32622	11.1397
ENSG00000146006	LRRTM2	9.28006	1.42235e-98	6.18206	7.91559e-45	1.50113	1.78339	0.0129231	5.20359
ENSG00000227507	LTB	13.4333	4.49463e-46	0.220001	0.00325273	61.0601	1.00845	0.989794	13.3207
ENSG00000154589	LY96	2.05753	2.67191e-12	1.5705	0.000428329	1.31011	1.17822	0.438561	1.7463
ENSG00000159871	LYPD5	16.6071	9.54864e-94	1.15774	0.662223	14.3443	1.52987	0.215847	10.8552
ENSG00000181541	MAB21L2	2.933	0.000985827	0.916402	0.866447	3.20056	0.169563	0.0158968	17.2974
ENSG00000204103	MAFB	4.25778	2.64078e-09	0.411996	0.0427412	10.3345	6.57816	8.8742e-13	0.64726
ENSG00000185022	MAFF	4.21465	1.19304e-295	5.29591	2.11744e-143	0.79583	6.85284	2.01176e-09	0.615022
ENSG00000111885	MAN1A1	2.88448	0.000150276	1.25959	0.543934	2.29001	1.42789	0.461643	2.0201
ENSG00000078018	MAP2	2.37692	2.20725e-26	1.05414	0.783162	2.25484	1.04784	0.822087	2.2684
ENSG00000034152	MAP2K3	2.10688	3.03036e-112	0.608231	2.1227e-13	3.46396	1.53751	0.443016	1.37032
ENSG00000107968	MAP3K8	7.07482	5.40024e-171	1.89536	2.71066e-09	3.73271	5.53288	1.73974e-24	1.27869
ENSG00000180611	MB21D2	2.28089	1.09328e-59	1.32287	0.274202	1.7242	1.04367	0.814139	2.18547
ENSG00000112139	MDGA1	4.82635	3.65195e-33	0.577572	0.0158192	8.35626	1.20164	0.541399	4.01646
ENSG00000103313	MEFV	25.0868	5.67954e-09	0.926338	0.957756	27.0817	0.247905	0.406478	101.195
ENSG00000105976	MET	2.24909	1.76807e-133	1.00678	0.929928	2.23394	0.738468	0.0179309	3.04562
ENSG00000168389	MFSD2A	2.40845	2.18718e-10	1.26696	0.276981	1.90097	0.786204	0.333457	3.06339
ENSG00000158411	MITD1	2.22761	1.57155e-45	2.30834	3.89838e-24	0.965029	1.45869	0.000775582	1.52713
ENSG00000168404	MLKL	5.21758	5.41736e-156	0.81276	0.0658934	6.41958	1.42052	0.0247908	3.673
ENSG00000151611	MMAA	3.82893	1.90368e-42	2.56368	2.48249e-15	1.49353	1.64858	0.0105459	2.32256
ENSG00000008516	MMP25	6.34323	3.86313e-25	3.02314	8.54846e-07	2.09822	1.32506	0.504378	4.78713
ENSG00000142961	MOB3C	3.19525	1.24676e-52	1.43803	0.0021612	2.22196	1.70039	0.00120352	1.87913
ENSG00000158186	MRAS	4.08153	2.7314e-39	1.60331	0.00688711	2.54569	1.56839	0.0872715	2.60238
ENSG00000062582	MRPS24	2.93216	5.36346e-21	0.702977	0.0431354	4.17106	1.78661	0.0381553	1.64119
ENSG00000178860	MSC	10.2148	6.14965e-07	1.48015	0.649903	6.9012	1.30437	0.831408	7.8312
ENSG00000198736	MSRB1	2.19853	7.68883e-66	0.870395	0.111729	2.52589	1.40132	0.000654256	1.5689
ENSG00000163132	MSX1	2.99798	0.00172846	1.30884	0.567149	2.29056	2.95128	0.00778434	1.01582
ENSG00000125148	MT2A	2.31898	2.39036e-143	1.48812	2.82767e-08	1.55833	1.04145	0.748571	2.22669
ENSG00000157601	MX1	16.8437	0	1.36104	0.0926652	12.3756	0.91917	0.683042	18.3249
ENSG00000183486	MX2	13.657	1.79743e-34	0.721907	0.59885	18.9179	2.09755	0.149083	6.5109
ENSG00000173559	NABP1	2.69212	1.85713e-65	0.325678	7.6536e-28	8.26621	1.53494	0.000558209	1.7539
ENSG00000105835	NAMPT	3.05907	1.75869e-205	1.65548	2.31815e-18	1.84784	1.12071	0.674164	2.72958
ENSG00000049759	NEDD4L	2.31797	6.39198e-137	0.826487	0.00105542	2.8046	0.86129	0.539304	2.69127
ENSG00000111859	NEDD9	3.49711	1.28626e-169	0.975573	0.901907	3.58467	1.3685	0.143501	2.55543
ENSG00000163121	NEURL3	139.847	5.52589e-85	9.78405	3.50675e-05	14.2934	0.140198	0.211975	997.502
ENSG00000109320	NFKB1	3.10902	5.66839e-238	1.15126	0.0321274	2.70053	0.925664	0.516784	3.35869
ENSG00000077150	NFKB2	3.06575	1.13565e-213	1.74499	3.09233e-18	1.75689	0.92779	0.53528	3.30436
ENSG00000100906	NFKBIA	5.58008	0	2.45295	5.22202e-37	2.27485	0.499462	0.000633661	11.1722
ENSG00000167604	NFKBID	3.64847	8.35198e-16	1.5991	0.0296736	2.28157	2.26359	0.000300186	1.61181
ENSG00000146232	NFKBIE	2.95372	1.28858e-109	0.998842	0.992741	2.95714	0.893021	0.436268	3.30756
ENSG00000144802	NFKBIZ	9.7378	3.22463e-30	3.09112	0.000930481	3.15025	7.9756	1.14465e-07	1.22095
ENSG00000134259	NGF	4.30838	2.89942e-171	1.67777	2.54156e-08	2.56792	1.28999	0.0639889	3.33985
ENSG00000131669	NINJ1	2.49645	4.23448e-84	1.10861	0.186206	2.25188	0.952904	0.769037	2.61984
ENSG00000172548	NIPAL4	4.20891	2.57776e-08	4.86037	1.01727e-10	0.865964	1.89718	0.119504	2.2185
ENSG00000167034	NKX3-1	3.4298	3.45946e-76	0.483467	2.57238e-10	7.09418	0.95109	0.906458	3.60618
ENSG00000140853	NLRC5	4.63781	2.1813e-160	1.50592	0.00120264	3.07973	0.812748	0.0646368	5.70633
ENSG00000162711	NLRP3	3.95657	3.39375e-11	0.489362	0.0455797	8.08517	0.551632	0.196352	7.17249
ENSG00000123609	NMI	4.55498	1.04985e-297	1.75656	4.55581e-11	2.59312	1.27	0.0313753	3.58659
ENSG00000166741	NNMT	3.01171	8.46108e-259	1.06901	0.365219	2.81728	1.05863	0.650271	2.8449
ENSG00000151014	NOCT	10.3896	0	3.93409	2.64263e-22	2.64093	5.68624	1.16513e-44	1.82716
ENSG00000167207	NOD2	38.0322	5.89657e-40	9.56695	8.04976e-08	3.97537	2.06592	0.394772	18.4093
ENSG00000091129	NRCAM	5.18425	5.12092e-06	1.15478	0.818082	4.48939	1.02483	0.980388	5.05862
ENSG00000163545	NUAK2	4.42787	9.06285e-08	1.83744	0.349958	2.40981	2.01789	1.11981e-08	2.1943
ENSG00000013374	NUB1	2.88005	9.08752e-212	1.37968	1.38927e-07	2.08748	1.00597	0.966502	2.86295
ENSG00000120526	NUDCD1	2.12372	1.00039e-97	1.72689	1.4008e-17	1.2298	1.1634	0.222444	1.82544
ENSG00000089127	OAS1	9.44196	6.78239e-226	1.94843	3.43238e-12	4.84594	1.07734	0.745796	8.76416
ENSG00000111335	OAS2	27.4156	0	1.54351	0.00689855	17.7618	0.874236	0.612087	31.3595
ENSG00000111331	OAS3	3.92326	0	1.35572	3.29276e-07	2.89385	0.846155	0.0949303	4.63657
ENSG00000135114	OASL	10.0272	2.44809e-218	1.17255	0.28832	8.55163	0.728425	0.343188	13.7656
ENSG00000177989	ODF3B	3.52719	2.80129e-07	1.09987	0.821732	3.20691	0.817616	0.720022	4.31399
ENSG00000060491	OGFR	2.19971	4.7492e-83	1.16626	0.0270794	1.88613	0.832733	0.123481	2.64156
ENSG00000123240	OPTN	2.08995	7.70896e-102	1.13655	0.0399663	1.83886	0.990846	0.949073	2.10926
ENSG00000180914	OXTR	3.0015	1.25624e-20	1.13646	0.472965	2.64109	1.19679	0.518465	2.50797
ENSG00000089041	P2RX7	3.66134	3.62726e-45	1.24584	0.10982	2.93885	0.828549	0.414298	4.41898
ENSG00000178685	PARP10	2.17675	7.76725e-68	1.51174	2.18085e-09	1.43989	1.37165	0.0127024	1.58695
ENSG00000059378	PARP12	3.25596	1.20159e-179	0.738891	9.53916e-05	4.40655	0.871009	0.270459	3.73815
ENSG00000173193	PARP14	7.68033	0	0.797129	0.000389393	9.63498	0.715881	0.000256784	10.7285
ENSG00000151883	PARP8	3.77933	8.67089e-60	0.886391	0.374952	4.26372	1.17057	0.41677	3.22863
ENSG00000138496	PARP9	6.67953	0	2.02821	1.60832e-14	3.29332	1.06924	0.68006	6.24698
ENSG00000169851	PCDH7	4.59282	3.80882e-15	1.03876	0.911963	4.42147	1.32067	0.512286	3.47765
ENSG00000197646	PDCD1LG2	8.25621	0	0.882016	0.36906	9.36061	0.774206	0.127712	10.6641
ENSG00000134853	PDGFRA	2.20438	0.0024133	0.999378	0.999729	2.20575	1.13592	0.843042	1.94062
ENSG00000164951	PDP1	2.46938	2.21107e-158	0.644324	2.27244e-08	3.83251	0.973908	0.880531	2.53553
ENSG00000112137	PHACTR1	3.51451	5.1013e-09	0.320979	0.00237678	10.9494	0.544824	0.312905	6.45073
ENSG00000136147	PHF11	2.05473	3.58397e-29	1.48109	3.98486e-06	1.38731	1.52382	0.000246043	1.34841
ENSG00000139289	PHLDA1	2.34419	4.12733e-101	0.580679	0.00827837	4.03698	1.40891	0.000339469	1.66383
ENSG00000144824	PHLDB2	2.20406	4.21569e-112	0.585204	1.42435e-12	3.76631	0.695177	2.72396e-05	3.1705
ENSG00000155629	PIK3AP1	3.72555	0.00207855	1.58055	0.414649	2.35712	0.551972	0.516248	6.74953
ENSG00000137193	PIM1	3.00903	3.20395e-137	2.30189	5.33961e-17	1.3072	3.25242	6.76812e-24	0.925167
ENSG00000162878	PKDCC	2.25266	7.96936e-12	0.565701	0.00115403	3.98206	1.15782	0.543258	1.9456
ENSG00000144837	PLA1A	128.362	1.87628e-14	3.63358	0.339508	35.3267	1	1	128.362
ENSG00000133321	PLAAT4	15.6772	1.14021e-99	1.70417	0.003626	9.19935	1.05379	0.785499	14.877
ENSG00000011422	PLAUR	2.48766	1.08474e-97	1.11968	0.143379	2.22176	1.85341	0.017721	1.34221
ENSG00000166289	PLEKHF1	4.24747	1.41921e-85	3.29365	2.96189e-35	1.28959	2.25541	4.35576e-08	1.88324
ENSG00000145632	PLK2	2.20216	3.07504e-05	1.00141	0.998862	2.19907	2.89891	1.9341e-28	0.75965
ENSG00000173846	PLK3	2.14574	2.34461e-25	2.15409	7.17599e-17	0.996123	2.00848	1.13658e-08	1.06834
ENSG00000162407	PLPP3	4.17542	0.000927417	0.515037	2.10333e-06	8.10704	1.81176	0.0266695	2.30462
ENSG00000188313	PLSCR1	4.96337	0	1.78226	7.71711e-14	2.78487	1.24849	0.0423116	3.9755
ENSG00000130300	PLVAP	6.77085	9.43051e-11	0.842414	0.774711	8.03744	2.34328	0.109239	2.88947
ENSG00000141682	PMAIP1	3.94878	0	3.46889	2.28922e-100	1.13834	2.84652	1.83201e-20	1.38723
ENSG00000140464	PML	4.21868	0	1.62481	2.66373e-15	2.59642	1.10069	0.436266	3.83276
ENSG00000028277	POU2F2	3.82731	2.63805e-62	0.337751	1.19309e-12	11.3317	0.788891	0.22396	4.8515
ENSG00000180817	PPA1	3.00984	6.89178e-231	1.13486	0.0699314	2.65217	1.09068	0.451179	2.75961
ENSG00000068971	PPP2R5B	2.2731	3.35243e-80	1.33058	3.33988e-05	1.70835	1.28872	0.0166282	1.76384
ENSG00000057657	PRDM1	8.55902	3.28383e-34	2.35385	0.01074	3.63618	5.12784	2.85253e-12	1.66913
ENSG00000186654	PRR5	2.44377	3.41413e-05	1.10671	0.751485	2.20814	1.09342	0.829423	2.23497
ENSG00000135378	PRRG4	4.85199	1.74248e-20	1.51593	0.0957098	3.20066	0.89142	0.794822	5.44298
ENSG00000167371	PRRT2	2.87539	2.3866e-09	1.07622	0.788872	2.67174	2.36795	0.000986038	1.21429
ENSG00000205220	PSMB10	3.60966	4.69191e-91	0.792694	0.0698326	4.55366	1.06213	0.779832	3.39851
ENSG00000204264	PSMB8	3.28556	1.23468e-163	0.949115	0.70335	3.46171	1.08736	0.465448	3.02158
ENSG00000240065	PSMB9	4.25939	1.60068e-59	1.45068	0.00233959	2.93613	1.0475	0.746757	4.06624
ENSG00000152229	PSTPIP2	2.64168	6.7682e-45	1.63324	2.60463e-06	1.61744	0.832749	0.330742	3.17224
ENSG00000171522	PTGER4	5.58093	2.31324e-122	1.19106	0.393696	4.68569	2.90765	3.35133e-15	1.9194
ENSG00000122420	PTGFR	3.41788	3.64018e-07	1.71586	0.0742283	1.99194	0.705989	0.522293	4.84127
ENSG00000184489	PTP4A3	3.07286	4.62107e-06	2.88841	8.76371e-06	1.06386	0.913283	0.867974	3.36463
ENSG00000163661	PTX3	7.2561	0	0.564706	1.52631e-19	12.8493	0.521903	1.23295e-08	13.9032
ENSG00000152689	RASGRP3	4.49958	4.69718e-15	0.409948	0.011716	10.976	0.987517	0.981627	4.55646
ENSG00000266094	RASSF5	2.27822	7.13402e-29	1.18765	0.128056	1.91825	0.868918	0.492878	2.62191
ENSG00000125826	RBCK1	2.13022	3.76935e-92	1.32241	1.51997e-05	1.61086	1.21298	0.0507021	1.75619
ENSG00000163694	RBM47	6.47957	3.0033e-10	1.62556	0.312717	3.98606	0.925733	0.92784	6.9994
ENSG00000213516	RBMXL1	2.15039	6.05079e-54	1.15355	0.103339	1.86414	0.78883	0.141211	2.72605
ENSG00000100918	REC8	2.64454	0.00183456	1.70932	0.121431	1.54713	1.10891	0.862661	2.38481
ENSG00000173039	RELA	2.00662	5.26375e-92	1.49283	7.83512e-10	1.34417	0.88568	0.320531	2.26563
ENSG00000104856	RELB	2.94131	2.36099e-12	2.71378	1.38674e-54	1.08384	0.97174	0.856749	3.02685
ENSG00000178882	RFLNA	12.3317	1.59266e-49	0.921918	0.843969	13.3761	1.1348	0.804896	10.8669
ENSG00000129667	RHBDF2	3.9164	3.60681e-229	0.860602	0.113018	4.55077	0.846718	0.180451	4.62539
ENSG00000167550	RHEBL1	2.09148	3.77219e-22	0.883717	0.307482	2.36669	0.672376	0.104386	3.11059
ENSG00000104312	RIPK2	11.4561	0	2.93814	8.64218e-62	3.89911	0.955257	0.754918	11.9927
ENSG00000172602	RND1	2.59958	2.06881e-15	3.4021	1.66954e-15	0.764111	5.73068	5.96558e-06	0.453625
ENSG00000115963	RND3	3.30764	3.58979e-20	1.00142	0.996447	3.30296	5.34464	2.39355e-72	0.618869
ENSG00000124226	RNF114	2.67144	1.60459e-164	1.11013	0.143099	2.40641	1.27432	0.0256794	2.09636
ENSG00000137393	RNF144B	2.40557	1.18552e-34	1.77463	1.2901e-07	1.35553	2.41583	0.00817774	0.995751
ENSG00000116514	RNF19B	4.99252	0	2.4027	4.75608e-36	2.07787	1.50774	0.00246002	3.31125
ENSG00000173821	RNF213	3.26464	1.19957e-249	1.55913	1.67637e-11	2.09388	0.941755	0.623529	3.46655
ENSG00000166592	RRAD	2.48181	2.2308e-41	0.753966	0.0199493	3.29167	3.35658	0.244107	0.739387
ENSG00000134321	RSAD2	17.1477	3.09368e-23	0.202427	0.0700251	84.7105	0.527188	0.525851	32.5268
ENSG00000136514	RTP4	31.836	6.56811e-26	3.42505	0.0486281	9.29503	2.0798	0.43746	15.3072
ENSG00000159216	RUNX1	2.05809	9.94249e-55	1.26274	0.0130903	1.62986	1.47845	0.148714	1.39206
ENSG00000020633	RUNX3	3.4594	1.28858e-109	1.03074	0.802357	3.35623	0.935276	0.685855	3.6988
ENSG00000170989	S1PR1	2.36508	0.00262726	0.534353	6.06869e-13	4.42607	1.55847	0.120053	1.51756
ENSG00000213694	S1PR3	2.06428	1.16119e-45	0.671804	1.06455e-05	3.07274	0.822437	0.169691	2.50995
ENSG00000173432	SAA1	14.5672	1.80562e-37	0.296829	0.0344206	49.0762	0.674956	0.565092	21.5825
ENSG00000134339	SAA2	27.0675	1.78881e-33	0.557849	0.479961	48.5211	0.401456	0.399294	67.4233
ENSG00000187634	SAMD11	4.88631	7.96836e-08	2.70821	0.00439533	1.80426	2.60728	0.0251959	1.87411
ENSG00000020577	SAMD4A	2.95755	2.40063e-200	0.774211	0.000206943	3.82009	0.842361	0.17837	3.51103
ENSG00000205413	SAMD9	2.24462	4.22148e-71	0.851657	0.0454484	2.63559	0.715819	0.0542436	3.13573
ENSG00000177409	SAMD9L	18.566	0	1.27669	0.0165391	14.5423	0.859932	0.420923	21.5901
ENSG00000101347	SAMHD1	3.11985	3.53169e-261	0.756748	0.00150775	4.1227	1.05738	0.651779	2.95055
ENSG00000231274	SBK3	9.29609	3.13263e-09	1.77561	0.357418	5.23545	1.77784	0.494454	5.22886
ENSG00000064932	SBNO2	3.78409	0	3.93287	6.73271e-70	0.962172	0.685631	8.64998e-06	5.51914
ENSG00000074660	SCARF1	2.05432	2.29005e-27	0.707658	0.00243321	2.90298	0.539975	5.92182e-06	3.80447
ENSG00000169432	SCN9A	23.382	2.64096e-08	5.02758	0.061916	4.65075	6.23936	0.0565714	3.7475
ENSG00000284194	SCO2	2.0877	0.00208408	0.638298	0.236174	3.27073	0.610073	0.224491	3.42205
ENSG00000124145	SDC4	4.00398	0	0.974377	0.754239	4.10927	1.52316	0.0119395	2.62873
ENSG00000139410	SDSL	2.39797	2.91807e-07	1.70118	0.00515162	1.40959	1.9652	0.00322689	1.22022
ENSG00000141574	SECTM1	27.8415	0	1.89169	0.000165871	14.7178	1.32759	0.101062	20.9715
ENSG00000108387	SEPTIN4	2.498	7.50663e-46	1.31534	0.0055452	1.89912	1.2904	0.0907052	1.93583
ENSG00000197632	SERPINB2	2.51264	1.33495e-12	0.561377	0.00586955	4.47585	1.01172	0.98973	2.48352
ENSG00000106366	SERPINE1	5.09737	0	0.760081	2.36035e-06	6.70635	1.91969	0.0865445	2.65531
ENSG00000149131	SERPING1	22.5869	4.06371e-137	3.26283	6.83068e-08	6.9225	0.91646	0.879374	24.6458
ENSG00000152217	SETBP1	9.91404	1.73449e-13	1.18264	0.79705	8.38294	1.39284	0.675944	7.11784
ENSG00000087266	SH3BP2	2.18625	5.00826e-71	1.53435	3.07741e-10	1.42487	1.00113	0.995448	2.18378
ENSG00000172985	SH3RF3	2.52572	8.37126e-53	0.467329	2.48799e-11	5.40458	0.663358	0.00988957	3.80747
ENSG00000107338	SHB	2.26814	8.79163e-54	0.819302	0.0232971	2.76839	1.4551	0.184164	1.55875
ENSG00000130813	SHFL	2.11549	1.14186e-32	1.22691	0.0377532	1.72425	1.31379	0.0427212	1.61022
ENSG00000138944	SHISAL1	3.02505	1.16706e-15	0.24022	9.31972e-09	12.5928	0.793231	0.457227	3.81358
ENSG00000126778	SIX1	3.26477	2.76773e-141	0.61382	1.62479e-09	5.31876	0.629118	0.000790396	5.18943
ENSG00000158714	SLAMF8	170.893	2.33312e-19	18.4266	0.00729553	9.27425	1	1	170.893
ENSG00000113504	SLC12A7	6.83523	0	2.325	1.58297e-28	2.93988	0.951608	0.780547	7.18282
ENSG00000110446	SLC15A3	3.91674	2.56528e-209	0.920182	0.433687	4.25648	0.834681	0.142857	4.6925
ENSG00000155287	SLC25A28	3.46667	4.59335e-110	1.04514	0.71636	3.31693	1.34937	0.0316028	2.5691
ENSG00000160190	SLC37A1	3.38281	1.68747e-26	1.48072	0.0361568	2.28457	1.50479	0.141885	2.24802
ENSG00000017483	SLC38A5	2.31008	0.00086119	0.755492	0.419431	3.05771	1.05998	0.908446	2.17935
ENSG00000172716	SLFN11	2.13523	6.81835e-91	2.02601	3.92061e-30	1.05391	0.854684	0.151767	2.49827
ENSG00000166949	SMAD3	2.3498	7.29161e-138	0.530492	2.58783e-16	4.42947	0.732166	0.000961367	3.20938
ENSG00000214872	SMTNL1	85.0679	5.73771e-10	21.9156	0.00338085	3.88161	11.4208	0.0820212	7.44854
ENSG00000168807	SNTB2	2.74719	2.52646e-156	1.71347	1.47868e-16	1.60329	0.835286	0.105037	3.28892
ENSG00000185338	SOCS1	40.7845	0	1.18711	0.479747	34.356	9.09401	2.48032e-31	4.48476
ENSG00000184557	SOCS3	4.92606	1.6137e-13	1.86761	7.15343e-13	2.63763	5.41162	2.08358e-67	0.910275
ENSG00000112096	SOD2	15.5749	8.65358e-53	1.70268	0.0379257	9.1473	0.966657	0.963354	16.1121
ENSG00000186212	SOWAHB	2.23129	0.00269134	0.454019	0.0751518	4.91453	0.434488	0.108738	5.13545
ENSG00000171056	SOX7	2.33035	1.17972e-16	0.894367	0.523769	2.60558	1.60338	0.121072	1.4534
ENSG00000067066	SP100	3.31102	1.69497e-282	1.75023	7.18184e-17	1.89177	1.13251	0.226829	2.92362
ENSG00000135899	SP110	4.85935	2.31936e-270	1.98239	3.31124e-19	2.45125	1.31169	0.0156813	3.70465
ENSG00000185404	SP140L	2.52341	3.78069e-61	1.19078	0.0656728	2.11913	1.09603	0.546464	2.30232
ENSG00000134668	SPOCD1	2.25998	9.60939e-21	0.825769	0.138259	2.73682	1.13744	0.497484	1.9869
ENSG00000187678	SPRY4	2.77832	6.48842e-40	2.57047	1.42452e-07	1.08086	4.78761	2.37855e-13	0.580315
ENSG00000172296	SPTLC3	2.75219	3.0986e-28	0.773981	0.0657454	3.55589	1.02946	0.905969	2.67343
ENSG00000137767	SQOR	2.02994	3.22787e-34	1.13994	0.199978	1.78074	1.00963	0.964899	2.01057
ENSG00000123096	SSPN	2.04776	1.68324e-09	1.1618	0.349058	1.76258	1.22485	0.480588	1.67184
ENSG00000180616	SSTR2	30.8496	1.71524e-64	8.12314	3.91371e-11	3.79774	1.66076	0.413012	18.5756
ENSG00000073849	ST6GAL1	2.61615	2.44445e-26	1.43417	0.00633027	1.82416	0.657686	0.282705	3.97781
ENSG00000130052	STARD8	6.38232	6.06524e-174	3.62677	4.53649e-44	1.75978	0.567782	0.00199682	11.2408
ENSG00000115415	STAT1	9.41245	0	2.18977	6.75172e-15	4.29836	0.977864	0.872296	9.62552
ENSG00000170581	STAT2	4.86532	0	2.52303	6.11524e-38	1.92837	1.19164	0.250701	4.08288
ENSG00000126561	STAT5A	2.35358	7.7789e-69	1.76185	6.88611e-15	1.33586	0.878369	0.317301	2.67949
ENSG00000159167	STC1	3.15156	1.9642e-62	0.39089	3.45907e-12	8.06254	1.00217	0.997368	3.14474
ENSG00000148175	STOM	2.08821	7.92905e-115	1.37048	5.13294e-07	1.52371	0.937945	0.691951	2.22636
ENSG00000067221	STOML1	2.12872	1.19582e-23	0.972207	0.829805	2.18958	1.07351	0.710979	1.98295
ENSG00000100647	SUSD6	2.16941	4.80869e-69	1.51829	6.94533e-10	1.42885	0.706263	0.00321361	3.07167
ENSG00000172403	SYNPO2	2.73932	0.00127334	1.25922	0.577918	2.17541	1.60107	0.300842	1.71093
ENSG00000164674	SYTL3	2.31055	1.09411e-10	1.32655	0.0970858	1.74178	1.28947	0.315227	1.79187
ENSG00000168394	TAP1	13.007	0	2.68351	1.24511e-09	4.84699	1.02431	0.87129	12.6983
ENSG00000204267	TAP2	4.72952	0	0.817643	0.0140003	5.78433	0.818613	0.145187	5.77748
ENSG00000198933	TBKBP1	2.04185	1.44848e-22	1.55621	3.51558e-06	1.31207	0.964655	0.895122	2.11666
ENSG00000073861	TBX21	287.359	7.50907e-103	24.5591	8.9968e-09	11.7007	6.21354	0.0689979	46.2472
ENSG00000170379	TCAF2	6.76766	7.41009e-108	1.82868	0.000103904	3.70083	2.05377	0.000109373	3.29523
ENSG00000176907	TCIM	9.01143	2.076e-37	3.01063	2.05245e-05	2.99321	0.956707	0.946004	9.41922
ENSG00000112773	TENT5A	2.37282	6.37918e-07	0.477299	0.0174776	4.97135	2.42689	0.10887	0.97772
ENSG00000092969	TGFB2	2.08826	3.44479e-88	0.455156	3.13394e-09	4.588	0.637902	2.57043e-05	3.27363
ENSG00000198959	TGM2	3.25675	3.32169e-28	0.22287	5.43467e-122	14.6128	0.500561	4.46213e-09	6.5062
ENSG00000145365	TIFA	3.3603	7.47001e-165	1.74629	6.87674e-16	1.92425	0.639821	0.00171434	5.25194
ENSG00000100234	TIMP3	2.0647	7.64449e-63	0.488248	2.26986e-18	4.2288	0.885222	0.455897	2.33241
ENSG00000136869	TLR4	2.04218	4.44194e-72	0.352999	2.07508e-36	5.78522	0.90026	0.758479	2.26843
ENSG00000146859	TMEM140	5.71228	1.14482e-174	4.05685	1.21057e-53	1.40806	0.759708	0.118502	7.51904
ENSG00000249992	TMEM158	3.35886	9.6363e-73	0.322188	1.77711e-20	10.4252	0.985228	0.948562	3.40922
ENSG00000157111	TMEM171	5.05062	1.58099e-13	1.05361	0.898402	4.79364	1.12282	0.826436	4.49816
ENSG00000172738	TMEM217	2.38374	3.04018e-18	0.406048	2.80275e-08	5.87058	0.981021	0.943516	2.42985
ENSG00000198133	TMEM229B	2.2419	3.54547e-07	1.08271	0.72813	2.07064	1.06063	0.89398	2.11374
ENSG00000184497	TMEM255B	2.02254	2.93392e-28	0.889916	0.327636	2.27274	1.22844	0.237937	1.64643
ENSG00000171729	TMEM51	2.043	2.30691e-54	0.906768	0.216698	2.25305	0.75568	0.0106615	2.70352
ENSG00000041982	TNC	4.73919	0	1.0109	0.902424	4.68811	0.92148	0.466719	5.14302
ENSG00000232810	TNF	60.5434	2.57483e-22	2.36496	0.432985	25.6001	1.62876	0.763716	37.1716
ENSG00000109079	TNFAIP1	2.23091	1.65785e-131	1.18582	0.00562518	1.88131	0.804756	0.0286467	2.77215
ENSG00000185215	TNFAIP2	20.4153	0	0.288042	8.73422e-53	70.8761	0.925102	0.571856	22.0681
ENSG00000118503	TNFAIP3	19.3449	0	5.10575	2.36557e-70	3.78883	0.603458	0.130589	32.0567
ENSG00000123610	TNFAIP6	24.1725	2.23958e-24	0.483401	0.42956	50.0051	0.696825	0.764289	34.6895
ENSG00000145779	TNFAIP8	3.32205	1.73764e-41	1.3475	7.78989e-05	2.46534	0.780277	0.0528538	4.25753
ENSG00000157873	TNFRSF14	3.20467	2.10493e-40	1.25686	0.0741891	2.54975	1.47019	0.0318167	2.17977
ENSG00000028137	TNFRSF1B	2.35256	4.66869e-102	1.17112	0.0256584	2.00881	0.977703	0.877735	2.40621
ENSG00000049249	TNFRSF9	7.10632	1.13606e-155	1.45602	0.00156758	4.88067	0.721562	0.0941693	9.84853
ENSG00000121858	TNFSF10	9.7874	0	0.687566	0.00247566	14.2349	0.869898	0.433098	11.2512
ENSG00000102524	TNFSF13B	60.3529	2.92644e-22	11.0487	0.000528882	5.46242	3.80576	0.244498	15.8583
ENSG00000181634	TNFSF15	3.17296	1.89088e-21	0.0682032	8.85711e-20	46.5222	0.333231	1.69812e-05	9.5218
ENSG00000120337	TNFSF18	8.42261	1.76178e-30	0.133262	7.32931e-05	63.2035	0.858288	0.791939	9.81327
ENSG00000145901	TNIP1	2.61559	1.95656e-197	1.00645	0.933821	2.59882	0.825792	0.0438738	3.16737
ENSG00000073282	TP63	7.14586	1.02283e-24	1.76347	0.0569794	4.05216	0.874486	0.811161	8.1715
ENSG00000056558	TRAF1	22.5421	2.90601e-148	1.45755	0.213647	15.4657	0.941382	0.903293	23.9457
ENSG00000135148	TRAFD1	3.67708	5.29789e-235	1.67195	1.02502e-14	2.19928	1.20554	0.110885	3.05017
ENSG00000173334	TRIB1	10.5402	0	1.85388	4.12559e-05	5.68546	6.4681	2.53313e-07	1.62956
ENSG00000071575	TRIB2	2.40698	3.28037e-11	0.67186	0.000144625	3.58255	1.89233	0.00339931	1.27196
ENSG00000132109	TRIM21	5.06333	1.26043e-266	3.89575	5.85455e-84	1.29971	1.7143	3.17325e-06	2.95358
ENSG00000132274	TRIM22	9.24272	0	1.06304	0.650813	8.69463	0.639916	0.001306	14.4436
ENSG00000121060	TRIM25	3.3043	9.55856e-264	0.657114	8.06505e-09	5.02849	0.856666	0.152543	3.85716
ENSG00000132481	TRIM47	2.02018	1.1649e-22	0.38893	6.01486e-17	5.1942	0.91797	0.649089	2.2007
ENSG00000185880	TRIM69	5.3589	0	1.44954	0.00018728	3.69696	1.24944	0.0959682	4.28906
ENSG00000025708	TYMP	6.1021	1.97231e-60	1.00914	0.974434	6.04683	1.18888	0.63413	5.13266
ENSG00000156587	UBE2L6	5.14004	0	1.93274	2.36059e-14	2.65946	1.24953	0.0556986	4.11358
ENSG00000113763	UNC5A	2.98187	3.52591e-06	1.27404	0.458036	2.34048	1.1532	0.75395	2.58574
ENSG00000184979	USP18	3.439	2.00263e-30	1.31252	0.0780597	2.62015	1.52424	0.0279664	2.2562
ENSG00000154914	USP43	3.4882	6.86054e-16	0.605263	0.0813757	5.7631	0.679132	0.233598	5.13626
ENSG00000168899	VAMP5	2.22325	6.12834e-95	0.788681	0.00509908	2.81894	0.987789	0.934983	2.25073
ENSG00000162692	VCAM1	35.2433	0	1.69831	0.00444608	20.752	0.580146	0.0270417	60.7491
ENSG00000150630	VEGFC	3.09659	1.20218e-138	0.735441	0.000182554	4.21052	0.750796	0.0530355	4.12441
ENSG00000075399	VPS9D1	2.14858	3.74085e-32	1.01497	0.902004	2.11688	1.00589	0.978681	2.136
ENSG00000140105	WARS1	34.7056	0	1.80839	0.00543138	19.1915	0.886736	0.443933	39.1386
ENSG00000146457	WTAP	2.5584	7.50428e-135	1.08995	0.226833	2.34725	1.09536	0.457794	2.33568
ENSG00000132530	XAF1	428.882	2.88178e-46	1	1	428.882	1	1	428.882
ENSG00000168334	XIRP1	143.502	1.06135e-152	6.44994	7.09565e-05	22.2485	2.46167	0.695172	58.2944
ENSG00000114127	XRN1	2.35253	3.55351e-139	1.38251	2.25942e-07	1.70164	0.751052	0.00412051	3.13231
ENSG00000163874	ZC3H12A	14.1984	0	2.25542	2.12144e-09	6.29524	5.53565	5.13047e-11	2.5649
ENSG00000149289	ZC3H12C	2.64881	5.67859e-92	0.728475	0.00980689	3.6361	1.03869	0.84807	2.55013
ENSG00000105939	ZC3HAV1	2.77539	5.07462e-74	1.1464	0.0493128	2.42095	1.55592	0.00880982	1.78376
ENSG00000128016	ZFP36	3.05539	1.18785e-08	3.2809	0.00119706	0.931267	8.84133	2.94563e-10	0.345581
ENSG00000141497	ZMYND15	2.6976	1.26905e-21	1.40063	0.00920234	1.92599	0.810424	0.310865	3.32862
ENSG00000185947	ZNF267	3.29268	1.08668e-113	2.88781	1.05386e-43	1.1402	1.98218	6.2499e-11	1.66114
ENSG00000124201	ZNFX1	3.46045	3.9554e-230	1.05667	0.49616	3.27485	0.864349	0.610046	4.00353
ENSG00000132003	ZSWIM4	2.07654	3.87911e-35	0.921396	0.561444	2.25368	1.13709	0.493527	1.82618
